# Supplementary material for: The chicken gut virome: spatial structuring and extensive diversity of 19,778 viral populations
Source: mSystems. 2026 Mar 30;11(4):e00191-26. doi: 10.1128/msystems.00191-26 (PMC13098223; doi:10.1128/msystems.00191-26)
Supplement: Supplemental tables — Tables S1 to S6. [file msystems.00191-26-s0002.xlsx]

## Sheet: Sheet1
Table	Description
ST1	List of collected Bioprojects use to create the collection of viruses.
ST2	List of collected metagenomic samples, including metadata.
ST3	Taxonomic annotation by species-level vOTU of the chiken viral genomes
ST4	Lifestyle prediction by species-level vOTU of the chiken viral genomes
ST5	List of collected Bioproject from metagenomic samples from different animal to calcualte the prevalence of chicken vOTUs on those enviroments.
ST6	List of Crass-like phages from chicken, human and pig metagenomes.

## Sheet: ST1
BioProject	Country	Source	Number of samples
PRJEB22062	Belgium	faeces	20
PRJEB22062	Bulgaria	faeces	19
PRJNA666163	Canada	caeca	40
PRJNA340908	China	faeces	29
PRJNA408020	China	faeces	130
PRJNA417359	China	caeca	99
PRJNA417359	China	colorectum	99
PRJNA417359	China	duodenum	99
PRJNA417359	China	ileum	99
PRJNA417359	China	jejunum	99
PRJEB22062	Denmark	faeces	20
PRJEB22062	France	faeces	20
PRJEB22062	Germany	faeces	20
PRJEB60928	Germany	caeca	40
PRJEB60928	Germany	crop	40
PRJEB84467	Germany	ileum	460
PRJEB9171	India	caeca	5
PRJEB22062	Italy	faeces	20
PRJNA291299	Malaysia	caeca	4
PRJEB22062	Netherlands	faeces	20
PRJEB22062	Poland	faeces	20
PRJEB22062	Spain	faeces	20
PRJNA802076	Switzerland	faeces	56
PRJNA375762	USA	caeca	12
PRJNA601052	USA	faeces	4
PRJNA977671	USA	caeca	20
			1514

## Sheet: ST2
Run	Assay Type	AvgSpotLen	Bases	BioProject	BioSample	BioSampleModel	Bytes	Center Name	Collection_Date	Consent	DATASTORE filetype	DATASTORE provider	DATASTORE region	Experiment	geo_loc_name_country	geo_loc_name_country_continent	geo_loc_name	Host	host_tissue_sampled	Instrument	lat_lon	Library Name	LibraryLayout	LibrarySelection	LibrarySource	Organism	Platform	ReleaseDate	replicate	create_date	version	Sample Name	SRA Study	treatment	feed_addictive_/growth_promoter	Host_age	host_gender	isolation_source	sample_replicate	environment_(biome)	environment_(feature)	environment_(material)	external_id	geographic_location_(country_and/or_sea)	geographic_location_(latitude)	geographic_location_(longitude)	host-associated_environmental_package	INSDC_center_name	INSDC_first_public
SRR12730711	WGS	302	17693891590	PRJNA666163	SAMN16282416	MIMS.me,MIGS/MIMS/MIMARKS.host-associated	5849471617	AGRICULTURE AND AGRI-FOOD CANADA	2017	public	sra,run.zq,fastq	s3,gs,ncbi	s3.us-east-1,gs.US,ncbi.public	SRX9204105	Canada	North America	Canada: Quebec	Gallus gallus	cecum	Illumina NovaSeq 6000	46.65 N 71.92 W	Pen_70	PAIRED	RANDOM	METAGENOMIC	chicken gut metagenome	ILLUMINA	2021-06-15T00:00:00Z	2	2020-09-28T15:57:00Z	1	Chicken_10	SRP285647	CP1_Vac	NA	NA	NA	caeca	NA	poultry	gut	caeca	NA	Canada	NA	NA	NA	NA	NA
SRR12730712	WGS	302	16567302938	PRJNA666163	SAMN16282415	MIMS.me,MIGS/MIMS/MIMARKS.host-associated	5444340100	AGRICULTURE AND AGRI-FOOD CANADA	2017	public	fastq,run.zq,sra	s3,gs,ncbi	gs.US,ncbi.public,s3.us-east-1	SRX9204104	Canada	North America	Canada: Quebec	Gallus gallus	cecum	Illumina NovaSeq 6000	46.65 N 71.92 W	Pen_59	PAIRED	RANDOM	METAGENOMIC	chicken gut metagenome	ILLUMINA	2021-06-15T00:00:00Z	1	2020-09-28T15:44:00Z	1	Chicken_9	SRP285647	CP1_Vac	NA	NA	NA	caeca	NA	poultry	gut	caeca	NA	Canada	NA	NA	NA	NA	NA
SRR12730713	WGS	302	17877929484	PRJNA666163	SAMN16282414	MIMS.me,MIGS/MIMS/MIMARKS.host-associated	5894010254	AGRICULTURE AND AGRI-FOOD CANADA	2017	public	run.zq,fastq,sra	s3,ncbi,gs	ncbi.public,gs.US,s3.us-east-1	SRX9204103	Canada	North America	Canada: Quebec	Gallus gallus	cecum	Illumina NovaSeq 6000	46.65 N 71.92 W	Pen_64	PAIRED	RANDOM	METAGENOMIC	chicken gut metagenome	ILLUMINA	2021-06-15T00:00:00Z	4	2020-09-28T15:46:00Z	1	Chicken_8	SRP285647	Baci_Vac	NA	NA	NA	caeca	NA	poultry	gut	caeca	NA	Canada	NA	NA	NA	NA	NA
SRR12730714	WGS	302	16629812408	PRJNA666163	SAMN16282413	MIMS.me,MIGS/MIMS/MIMARKS.host-associated	5869618160	AGRICULTURE AND AGRI-FOOD CANADA	2017	public	fastq,sra,run.zq	s3,gs,ncbi	gs.US,ncbi.public,s3.us-east-1	SRX9204102	Canada	North America	Canada: Quebec	Gallus gallus	cecum	Illumina NovaSeq 6000	46.65 N 71.92 W	Pen_55	PAIRED	RANDOM	METAGENOMIC	chicken gut metagenome	ILLUMINA	2021-06-15T00:00:00Z	3	2020-09-28T15:59:00Z	1	Chicken_7	SRP285647	Baci_Vac	NA	NA	NA	caeca	NA	poultry	gut	caeca	NA	Canada	NA	NA	NA	NA	NA
SRR12730715	WGS	302	14963688978	PRJNA666163	SAMN16282412	MIMS.me,MIGS/MIMS/MIMARKS.host-associated	4998190561	AGRICULTURE AND AGRI-FOOD CANADA	2017	public	fastq,sra,run.zq	gs,s3,ncbi	ncbi.public,gs.US,s3.us-east-1	SRX9204101	Canada	North America	Canada: Quebec	Gallus gallus	cecum	Illumina NovaSeq 6000	46.65 N 71.92 W	Pen_17	PAIRED	RANDOM	METAGENOMIC	chicken gut metagenome	ILLUMINA	2021-06-15T00:00:00Z	2	2020-09-28T16:06:00Z	1	Chicken_6	SRP285647	Baci_Vac	NA	NA	NA	caeca	NA	poultry	gut	caeca	NA	Canada	NA	NA	NA	NA	NA
SRR12730716	WGS	302	17780076652	PRJNA666163	SAMN16282411	MIMS.me,MIGS/MIMS/MIMARKS.host-associated	5865949668	AGRICULTURE AND AGRI-FOOD CANADA	2017	public	run.zq,fastq,sra	s3,gs,ncbi	gs.US,ncbi.public,s3.us-east-1	SRX9204100	Canada	North America	Canada: Quebec	Gallus gallus	cecum	Illumina NovaSeq 6000	46.65 N 71.92 W	Pen_6	PAIRED	RANDOM	METAGENOMIC	chicken gut metagenome	ILLUMINA	2021-06-15T00:00:00Z	1	2020-09-28T16:00:00Z	1	Chicken_5	SRP285647	Baci_Vac	NA	NA	NA	caeca	NA	poultry	gut	caeca	NA	Canada	NA	NA	NA	NA	NA
SRR12730717	WGS	302	16117102478	PRJNA666163	SAMN16282446	MIMS.me,MIGS/MIMS/MIMARKS.host-associated	5337370587	AGRICULTURE AND AGRI-FOOD CANADA	2017	public	fastq,run.zq,sra	gs,ncbi,s3	ncbi.public,gs.US,s3.us-east-1	SRX9204099	Canada	North America	Canada: Quebec	Gallus gallus	cecum	Illumina NovaSeq 6000	46.65 N 71.92 W	Pen_61	PAIRED	RANDOM	METAGENOMIC	chicken gut metagenome	ILLUMINA	2021-06-15T00:00:00Z	4	2020-09-28T15:59:00Z	1	Chicken_40	SRP285647	CP+BP1_noVac	NA	NA	NA	caeca	NA	poultry	gut	caeca	NA	Canada	NA	NA	NA	NA	NA
SRR12730718	WGS	302	15923960190	PRJNA666163	SAMN16282445	MIMS.me,MIGS/MIMS/MIMARKS.host-associated	5274915765	AGRICULTURE AND AGRI-FOOD CANADA	2017	public	sra,fastq,run.zq	gs,s3,ncbi	gs.US,s3.us-east-1,ncbi.public	SRX9204098	Canada	North America	Canada: Quebec	Gallus gallus	cecum	Illumina NovaSeq 6000	46.65 N 71.92 W	Pen_34	PAIRED	RANDOM	METAGENOMIC	chicken gut metagenome	ILLUMINA	2021-06-15T00:00:00Z	3	2020-09-28T15:50:00Z	1	Chicken_39	SRP285647	CP+BP1_noVac	NA	NA	NA	caeca	NA	poultry	gut	caeca	NA	Canada	NA	NA	NA	NA	NA
SRR12730719	WGS	302	14006490012	PRJNA666163	SAMN16282444	MIMS.me,MIGS/MIMS/MIMARKS.host-associated	4634324143	AGRICULTURE AND AGRI-FOOD CANADA	2017	public	run.zq,sra,fastq	gs,s3,ncbi	gs.US,s3.us-east-1,ncbi.public	SRX9204097	Canada	North America	Canada: Quebec	Gallus gallus	cecum	Illumina NovaSeq 6000	46.65 N 71.92 W	Pen_31	PAIRED	RANDOM	METAGENOMIC	chicken gut metagenome	ILLUMINA	2021-06-15T00:00:00Z	2	2020-09-28T15:42:00Z	1	Chicken_38	SRP285647	CP+BP1_noVac	NA	NA	NA	caeca	NA	poultry	gut	caeca	NA	Canada	NA	NA	NA	NA	NA
SRR12730720	WGS	302	13980276714	PRJNA666163	SAMN16282443	MIMS..me,MIGS/MIMS/MIMARKS.host-associated	4674016507	AGRICULTURE AND AGRI-FOOD CANADA	2017	public	run.zq,fastq,sra	s3,ncbi,gs	ncbi.public,gs.US,s3.us-east-1	SRX9204096	Canada	North America	Canada: Quebec	Gallus gallus	cecum	Illumina NovaSeq 6000	46.65 N 71.92 W	Pen_16	PAIRED	RANDOM	METAGENOMIC	chicken gut metagenome	ILLUMINA	2021-06-15T00:00:00Z	1	2020-09-28T15:49:00Z	1	Chicken_37	SRP285647	CP+BP1_noVac	NA	NA	NA	caeca	NA	poultry	gut	caeca	NA	Canada	NA	NA	NA	NA	NA
SRR12730721	WGS	302	10135936608	PRJNA666163	SAMN16282442	MIMS..me,MIGS/MIMS/MIMARKS.host-associated	3369331596	AGRICULTURE AND AGRI-FOOD CANADA	2017	public	run.zq,sra,fastq	ncbi,s3,gs	gs.US,ncbi.public,s3.us-east-1	SRX9204095	Canada	North America	Canada: Quebec	Gallus gallus	cecum	Illumina NovaSeq 6000	46.65 N 71.92 W	Pen_75	PAIRED	RANDOM	METAGENOMIC	chicken gut metagenome	ILLUMINA	2021-06-15T00:00:00Z	4	2020-09-28T15:38:00Z	1	Chicken_36	SRP285647	BBP1_noVac	NA	NA	NA	caeca	NA	poultry	gut	caeca	NA	Canada	NA	NA	NA	NA	NA
SRR12730722	WGS	302	11379185142	PRJNA666163	SAMN16282441	MIMS..me,MIGS/MIMS/MIMARKS.host-associated	3764581569	AGRICULTURE AND AGRI-FOOD CANADA	2017	public	fastq,sra,run.zq	ncbi,s3,gs	s3.us-east-1,gs.US,ncbi.public	SRX9204094	Canada	North America	Canada: Quebec	Gallus gallus	cecum	Illumina NovaSeq 6000	46.65 N 71.92 W	Pen_71	PAIRED	RANDOM	METAGENOMIC	chicken gut metagenome	ILLUMINA	2021-06-15T00:00:00Z	3	2020-09-28T15:43:00Z	1	Chicken_35	SRP285647	BBP1_noVac	NA	NA	NA	caeca	NA	poultry	gut	caeca	NA	Canada	NA	NA	NA	NA	NA
SRR12730723	WGS	302	17641739512	PRJNA666163	SAMN16282440	MIMS..me,MIGS/MIMS/MIMARKS.host-associated	5820847424	AGRICULTURE AND AGRI-FOOD CANADA	2017	public	fastq,run.zq,sra	s3,gs,ncbi	ncbi.public,s3.us-east-1,gs.US	SRX9204093	Canada	North America	Canada: Quebec	Gallus gallus	cecum	Illumina NovaSeq 6000	46.65 N 71.92 W	Pen_25	PAIRED	RANDOM	METAGENOMIC	chicken gut metagenome	ILLUMINA	2021-06-15T00:00:00Z	2	2020-09-28T15:53:00Z	1	Chicken_34	SRP285647	BBP1_noVac	NA	NA	NA	caeca	NA	poultry	gut	caeca	NA	Canada	NA	NA	NA	NA	NA
SRR12730724	WGS	302	13795483216	PRJNA666163	SAMN16282439	MIMS..me,MIGS/MIMS/MIMARKS.host-associated	4564891488	AGRICULTURE AND AGRI-FOOD CANADA	2017	public	fastq,run.zq,sra	gs,ncbi,s3	ncbi.public,s3.us-east-1,gs.US	SRX9204092	Canada	North America	Canada: Quebec	Gallus gallus	cecum	Illumina NovaSeq 6000	46.65 N 71.92 W	Pen_21	PAIRED	RANDOM	METAGENOMIC	chicken gut metagenome	ILLUMINA	2021-06-15T00:00:00Z	1	2020-09-28T15:46:00Z	1	Chicken_33	SRP285647	BBP1_noVac	NA	NA	NA	caeca	NA	poultry	gut	caeca	NA	Canada	NA	NA	NA	NA	NA
SRR12730725	WGS	302	17810179106	PRJNA666163	SAMN16282438	MIMS..me,MIGS/MIMS/MIMARKS.host-associated	5907646434	AGRICULTURE AND AGRI-FOOD CANADA	2017	public	fastq,sra,run.zq	s3,ncbi,gs	ncbi.public,gs.US,s3.us-east-1	SRX9204091	Canada	North America	Canada: Quebec	Gallus gallus	cecum	Illumina NovaSeq 6000	46.65 N 71.92 W	Pen_72	PAIRED	RANDOM	METAGENOMIC	chicken gut metagenome	ILLUMINA	2021-06-15T00:00:00Z	4	2020-09-28T15:53:00Z	1	Chicken_32	SRP285647	CP1_noVac	NA	NA	NA	caeca	NA	poultry	gut	caeca	NA	Canada	NA	NA	NA	NA	NA
SRR12730726	WGS	302	15310963308	PRJNA666163	SAMN16282437	MIMS..me,MIGS/MIMS/MIMARKS.host-associated	5306140318	AGRICULTURE AND AGRI-FOOD CANADA	2017	public	run.zq,fastq,sra	s3,ncbi,gs	gs.US,s3.us-east-1,ncbi.public	SRX9204090	Canada	North America	Canada: Quebec	Gallus gallus	cecum	Illumina NovaSeq 6000	46.65 N 71.92 W	Pen_35	PAIRED	RANDOM	METAGENOMIC	chicken gut metagenome	ILLUMINA	2021-06-15T00:00:00Z	3	2020-09-28T15:53:00Z	1	Chicken_31	SRP285647	CP1_noVac	NA	NA	NA	caeca	NA	poultry	gut	caeca	NA	Canada	NA	NA	NA	NA	NA
SRR12730727	WGS	302	17177081708	PRJNA666163	SAMN16282436	MIMS..me,MIGS/MIMS/MIMARKS.host-associated	5701670545	AGRICULTURE AND AGRI-FOOD CANADA	2017	public	run.zq,sra,fastq	gs,ncbi,s3	ncbi.public,gs.US,s3.us-east-1	SRX9204088	Canada	North America	Canada: Quebec	Gallus gallus	cecum	Illumina NovaSeq 6000	46.65 N 71.92 W	Pen_24	PAIRED	RANDOM	METAGENOMIC	chicken gut metagenome	ILLUMINA	2021-06-15T00:00:00Z	2	2020-09-28T15:55:00Z	1	Chicken_30	SRP285647	CP1_noVac	NA	NA	NA	caeca	NA	poultry	gut	caeca	NA	Canada	NA	NA	NA	NA	NA
SRR12730728	WGS	302	14805248604	PRJNA666163	SAMN16282435	MIMS..me,MIGS/MIMS/MIMARKS.host-associated	4920648395	AGRICULTURE AND AGRI-FOOD CANADA	2017	public	run.zq,sra,fastq	ncbi,gs,s3	s3.us-east-1,ncbi.public,gs.US	SRX9204087	Canada	North America	Canada: Quebec	Gallus gallus	cecum	Illumina NovaSeq 6000	46.65 N 71.92 W	Pen_20	PAIRED	RANDOM	METAGENOMIC	chicken gut metagenome	ILLUMINA	2021-06-15T00:00:00Z	1	2020-09-28T16:13:00Z	1	Chicken_29	SRP285647	CP1_noVac	NA	NA	NA	caeca	NA	poultry	gut	caeca	NA	Canada	NA	NA	NA	NA	NA
SRR12730729	WGS	302	14923170242	PRJNA666163	SAMN16282434	MIMS..me,MIGS/MIMS/MIMARKS.host-associated	4941238597	AGRICULTURE AND AGRI-FOOD CANADA	2017	public	sra,fastq,run.zq	ncbi,s3,gs	gs.US,ncbi.public,s3.us-east-1	SRX9204086	Canada	North America	Canada: Quebec	Gallus gallus	cecum	Illumina NovaSeq 6000	46.65 N 71.92 W	Pen_60	PAIRED	RANDOM	METAGENOMIC	chicken gut metagenome	ILLUMINA	2021-06-15T00:00:00Z	4	2020-09-28T15:47:00Z	1	Chicken_28	SRP285647	Baci_noVac	NA	NA	NA	caeca	NA	poultry	gut	caeca	NA	Canada	NA	NA	NA	NA	NA
SRR12730730	WGS	302	17250444454	PRJNA666163	SAMN16282410	MIMS..me,MIGS/MIMS/MIMARKS.host-associated	5695963588	AGRICULTURE AND AGRI-FOOD CANADA	2017	public	fastq,sra,run.zq	s3,gs,ncbi	s3.us-east-1,ncbi.public,gs.US	SRX9204089	Canada	North America	Canada: Quebec	Gallus gallus	cecum	Illumina NovaSeq 6000	46.65 N 71.92 W	Pen_67	PAIRED	RANDOM	METAGENOMIC	chicken gut metagenome	ILLUMINA	2021-06-15T00:00:00Z	4	2020-09-28T15:54:00Z	1	Chicken_4	SRP285647	con_vac	NA	NA	NA	caeca	NA	poultry	gut	caeca	NA	Canada	NA	NA	NA	NA	NA
SRR12730731	WGS	302	18113681858	PRJNA666163	SAMN16282433	MIMS..me,MIGS/MIMS/MIMARKS.host-associated	6006369633	AGRICULTURE AND AGRI-FOOD CANADA	2017	public	run.zq,fastq,sra	gs,s3,ncbi	s3.us-east-1,gs.US,ncbi.public	SRX9204085	Canada	North America	Canada: Quebec	Gallus gallus	cecum	Illumina NovaSeq 6000	46.65 N 71.92 W	Pen_58	PAIRED	RANDOM	METAGENOMIC	chicken gut metagenome	ILLUMINA	2021-06-15T00:00:00Z	3	2020-09-28T15:58:00Z	1	Chicken_27	SRP285647	Baci_noVac	NA	NA	NA	caeca	NA	poultry	gut	caeca	NA	Canada	NA	NA	NA	NA	NA
SRR12730732	WGS	302	15759580684	PRJNA666163	SAMN16282432	MIMS..me,MIGS/MIMS/MIMARKS.host-associated	5201533687	AGRICULTURE AND AGRI-FOOD CANADA	2017	public	fastq,run.zq,sra	gs,ncbi,s3	gs.US,s3.us-east-1,ncbi.public	SRX9204084	Canada	North America	Canada: Quebec	Gallus gallus	cecum	Illumina NovaSeq 6000	46.65 N 71.92 W	Pen_57	PAIRED	RANDOM	METAGENOMIC	chicken gut metagenome	ILLUMINA	2021-06-15T00:00:00Z	2	2020-09-28T15:52:00Z	1	Chicken_26	SRP285647	Baci_noVac	NA	NA	NA	caeca	NA	poultry	gut	caeca	NA	Canada	NA	NA	NA	NA	NA
SRR12730733	WGS	302	14538837794	PRJNA666163	SAMN16282431	MIMS..me,MIGS/MIMS/MIMARKS.host-associated	4809000017	AGRICULTURE AND AGRI-FOOD CANADA	2017	public	sra,run.zq,fastq	s3,ncbi,gs	gs.US,s3.us-east-1,ncbi.public	SRX9204083	Canada	North America	Canada: Quebec	Gallus gallus	cecum	Illumina NovaSeq 6000	46.65 N 71.92 W	Pen_32	PAIRED	RANDOM	METAGENOMIC	chicken gut metagenome	ILLUMINA	2021-06-15T00:00:00Z	1	2020-09-28T15:49:00Z	1	Chicken_25	SRP285647	Baci_noVac	NA	NA	NA	caeca	NA	poultry	gut	caeca	NA	Canada	NA	NA	NA	NA	NA
SRR12730734	WGS	302	21545842398	PRJNA666163	SAMN16282430	MIMS..me,MIGS/MIMS/MIMARKS.host-associated	7109817734	AGRICULTURE AND AGRI-FOOD CANADA	2017	public	fastq,sra,run.zq	gs,ncbi,s3	gs.US,s3.us-east-1,ncbi.public	SRX9204082	Canada	North America	Canada: Quebec	Gallus gallus	cecum	Illumina NovaSeq 6000	46.65 N 71.92 W	Pen_69	PAIRED	RANDOM	METAGENOMIC	chicken gut metagenome	ILLUMINA	2021-06-15T00:00:00Z	4	2020-09-28T16:05:00Z	1	Chicken_24	SRP285647	Con_noVac	NA	NA	NA	caeca	NA	poultry	gut	caeca	NA	Canada	NA	NA	NA	NA	NA
SRR12730735	WGS	302	15904653632	PRJNA666163	SAMN16282428	MIMS..me,MIGS/MIMS/MIMARKS.host-associated	5233246078	AGRICULTURE AND AGRI-FOOD CANADA	2017	public	fastq,sra,run.zq	gs,s3,ncbi	s3.us-east-1,ncbi.public,gs.US	SRX9204080	Canada	North America	Canada: Quebec	Gallus gallus	cecum	Illumina NovaSeq 6000	46.65 N 71.92 W	Pen_50	PAIRED	RANDOM	METAGENOMIC	chicken gut metagenome	ILLUMINA	2021-06-15T00:00:00Z	2	2020-09-28T15:52:00Z	1	Chicken_22	SRP285647	Con_noVac	NA	NA	NA	caeca	NA	poultry	gut	caeca	NA	Canada	NA	NA	NA	NA	NA
SRR12730736	WGS	302	19986020250	PRJNA666163	SAMN16282427	MIMS..me,MIGS/MIMS/MIMARKS.host-associated	6591689776	AGRICULTURE AND AGRI-FOOD CANADA	2017	public	sra,run.zq,fastq	s3,gs,ncbi	gs.US,ncbi.public,s3.us-east-1	SRX9204079	Canada	North America	Canada: Quebec	Gallus gallus	cecum	Illumina NovaSeq 6000	46.65 N 71.92 W	Pen_15	PAIRED	RANDOM	METAGENOMIC	chicken gut metagenome	ILLUMINA	2021-06-15T00:00:00Z	1	2020-09-28T16:24:00Z	1	Chicken_21	SRP285647	Con_noVac	NA	NA	NA	caeca	NA	poultry	gut	caeca	NA	Canada	NA	NA	NA	NA	NA
SRR12730737	WGS	302	17930821160	PRJNA666163	SAMN16282409	MIMS..me,MIGS/MIMS/MIMARKS.host-associated	5977238187	AGRICULTURE AND AGRI-FOOD CANADA	2017	public	run.zq,fastq,sra	gs,ncbi,s3	gs.US,s3.us-east-1,ncbi.public	SRX9204078	Canada	North America	Canada: Quebec	Gallus gallus	cecum	Illumina NovaSeq 6000	46.65 N 71.92 W	Pen_56	PAIRED	RANDOM	METAGENOMIC	chicken gut metagenome	ILLUMINA	2021-06-15T00:00:00Z	3	2020-09-28T15:57:00Z	1	Chicken_3	SRP285647	con_vac	NA	NA	NA	caeca	NA	poultry	gut	caeca	NA	Canada	NA	NA	NA	NA	NA
SRR12730738	WGS	302	18442458386	PRJNA666163	SAMN16282429	MIMS..me,MIGS/MIMS/MIMARKS.host-associated	6159297268	AGRICULTURE AND AGRI-FOOD CANADA	2017	public	fastq,sra,run.zq	ncbi,gs,s3	s3.us-east-1,ncbi.public,gs.US	SRX9204081	Canada	North America	Canada: Quebec	Gallus gallus	cecum	Illumina NovaSeq 6000	46.65 N 71.92 W	Pen_54	PAIRED	RANDOM	METAGENOMIC	chicken gut metagenome	ILLUMINA	2021-06-15T00:00:00Z	3	2020-09-28T15:54:00Z	1	Chicken_23	SRP285647	Con_noVac	NA	NA	NA	caeca	NA	poultry	gut	caeca	NA	Canada	NA	NA	NA	NA	NA
SRR12730739	WGS	302	18114415718	PRJNA666163	SAMN16282426	MIMS..me,MIGS/MIMS/MIMARKS.host-associated	6023390962	AGRICULTURE AND AGRI-FOOD CANADA	2017	public	fastq,sra,run.zq	s3,ncbi,gs	ncbi.public,gs.US,s3.us-east-1	SRX9204077	Canada	North America	Canada: Quebec	Gallus gallus	cecum	Illumina NovaSeq 6000	46.65 N 71.92 W	Pen_74	PAIRED	RANDOM	METAGENOMIC	chicken gut metagenome	ILLUMINA	2021-06-15T00:00:00Z	4	2020-09-28T15:54:00Z	1	Chicken_20	SRP285647	CP+BP_1_Vac	NA	NA	NA	caeca	NA	poultry	gut	caeca	NA	Canada	NA	NA	NA	NA	NA
SRR12730740	WGS	302	18255240432	PRJNA666163	SAMN16282425	MIMS..me,MIGS/MIMS/MIMARKS.host-associated	6000433274	AGRICULTURE AND AGRI-FOOD CANADA	2017	public	sra,fastq,run.zq	s3,gs,ncbi	s3.us-east-1,gs.US,ncbi.public	SRX9204076	Canada	North America	Canada: Quebec	Gallus gallus	cecum	Illumina NovaSeq 6000	46.65 N 71.92 W	Pen_66	PAIRED	RANDOM	METAGENOMIC	chicken gut metagenome	ILLUMINA	2021-06-15T00:00:00Z	3	2020-09-28T15:57:00Z	1	Chicken_19	SRP285647	CP+BP_1_Vac	NA	NA	NA	caeca	NA	poultry	gut	caeca	NA	Canada	NA	NA	NA	NA	NA
SRR12730741	WGS	302	13996518878	PRJNA666163	SAMN16282424	MIMS..me,MIGS/MIMS/MIMARKS.host-associated	4622587084	AGRICULTURE AND AGRI-FOOD CANADA	2017	public	run.zq,fastq,sra	ncbi,s3,gs	gs.US,s3.us-east-1,ncbi.public	SRX9204075	Canada	North America	Canada: Quebec	Gallus gallus	cecum	Illumina NovaSeq 6000	46.65 N 71.92 W	Pen_63	PAIRED	RANDOM	METAGENOMIC	chicken gut metagenome	ILLUMINA	2021-06-15T00:00:00Z	2	2020-09-28T15:42:00Z	1	Chicken_18	SRP285647	CP+BP_1_Vac	NA	NA	NA	caeca	NA	poultry	gut	caeca	NA	Canada	NA	NA	NA	NA	NA
SRR12730742	WGS	302	17448119158	PRJNA666163	SAMN16282423	MIMS..me,MIGS/MIMS/MIMARKS.host-associated	5759644378	AGRICULTURE AND AGRI-FOOD CANADA	2017	public	run.zq,fastq,sra	s3,ncbi,gs	ncbi.public,gs.US,s3.us-east-1	SRX9204074	Canada	North America	Canada: Quebec	Gallus gallus	cecum	Illumina NovaSeq 6000	46.65 N 71.92 W	Pen_30	PAIRED	RANDOM	METAGENOMIC	chicken gut metagenome	ILLUMINA	2021-06-15T00:00:00Z	1	2020-09-28T16:00:00Z	1	Chicken_17	SRP285647	CP+BP_1_Vac	NA	NA	NA	caeca	NA	poultry	gut	caeca	NA	Canada	NA	NA	NA	NA	NA
SRR12730743	WGS	302	17753771546	PRJNA666163	SAMN16282421	MIMS..me,MIGS/MIMS/MIMARKS.host-associated	5835616778	AGRICULTURE AND AGRI-FOOD CANADA	2017	public	fastq,run.zq,sra	ncbi,gs,s3	ncbi.public,gs.US,s3.us-east-1	SRX9204072	Canada	North America	Canada: Quebec	Gallus gallus	cecum	Illumina NovaSeq 6000	46.65 N 71.92 W	Pen_48	PAIRED	RANDOM	METAGENOMIC	chicken gut metagenome	ILLUMINA	2021-06-15T00:00:00Z	3	2020-09-28T15:59:00Z	1	Chicken_15	SRP285647	BBP1_Vac	NA	NA	NA	caeca	NA	poultry	gut	caeca	NA	Canada	NA	NA	NA	NA	NA
SRR12730744	WGS	302	19165871602	PRJNA666163	SAMN16282420	MIMS..me,MIGS/MIMS/MIMARKS.host-associated	6347118675	AGRICULTURE AND AGRI-FOOD CANADA	2017	public	fastq,sra,run.zq	s3,gs,ncbi	s3.us-east-1,ncbi.public,gs.US	SRX9204071	Canada	North America	Canada: Quebec	Gallus gallus	cecum	Illumina NovaSeq 6000	46.65 N 71.92 W	Pen_27	PAIRED	RANDOM	METAGENOMIC	chicken gut metagenome	ILLUMINA	2021-06-15T00:00:00Z	2	2020-09-28T15:59:00Z	1	Chicken_14	SRP285647	BBP1_Vac	NA	NA	NA	caeca	NA	poultry	gut	caeca	NA	Canada	NA	NA	NA	NA	NA
SRR12730745	WGS	302	17070759286	PRJNA666163	SAMN16282419	MIMS..me,MIGS/MIMS/MIMARKS.host-associated	5724503064	AGRICULTURE AND AGRI-FOOD CANADA	2017	public	fastq,sra,run.zq	ncbi,s3,gs	gs.US,s3.us-east-1,ncbi.public	SRX9204070	Canada	North America	Canada: Quebec	Gallus gallus	cecum	Illumina NovaSeq 6000	46.65 N 71.92 W	Pen_12	PAIRED	RANDOM	METAGENOMIC	chicken gut metagenome	ILLUMINA	2021-06-15T00:00:00Z	1	2020-09-28T15:55:00Z	1	Chicken_13	SRP285647	BBP1_Vac	NA	NA	NA	caeca	NA	poultry	gut	caeca	NA	Canada	NA	NA	NA	NA	NA
SRR12730746	WGS	302	17573569656	PRJNA666163	SAMN16282422	MIMS..me,MIGS/MIMS/MIMARKS.host-associated	5809515851	AGRICULTURE AND AGRI-FOOD CANADA	2017	public	fastq,sra,run.zq	gs,s3,ncbi	gs.US,ncbi.public,s3.us-east-1	SRX9204073	Canada	North America	Canada: Quebec	Gallus gallus	cecum	Illumina NovaSeq 6000	46.65 N 71.92 W	Pen_51	PAIRED	RANDOM	METAGENOMIC	chicken gut metagenome	ILLUMINA	2021-06-15T00:00:00Z	4	2020-09-28T15:56:00Z	1	Chicken_16	SRP285647	BBP1_Vac	NA	NA	NA	caeca	NA	poultry	gut	caeca	NA	Canada	NA	NA	NA	NA	NA
SRR12730747	WGS	302	15492606342	PRJNA666163	SAMN16282418	MIMS..me,MIGS/MIMS/MIMARKS.host-associated	5159034563	AGRICULTURE AND AGRI-FOOD CANADA	2017	public	sra,fastq,run.zq	ncbi,s3,gs	gs.US,s3.us-east-1,ncbi.public	SRX9204069	Canada	North America	Canada: Quebec	Gallus gallus	cecum	Illumina NovaSeq 6000	46.65 N 71.92 W	Pen_33	PAIRED	RANDOM	METAGENOMIC	chicken gut metagenome	ILLUMINA	2021-06-15T00:00:00Z	4	2020-09-28T15:57:00Z	1	Chicken_12	SRP285647	CP1_Vac	NA	NA	NA	caeca	NA	poultry	gut	caeca	NA	Canada	NA	NA	NA	NA	NA
SRR12730748	WGS	302	16306707138	PRJNA666163	SAMN16282417	MIMS..me,MIGS/MIMS/MIMARKS.host-associated	5452470814	AGRICULTURE AND AGRI-FOOD CANADA	2017	public	fastq,sra,run.zq	ncbi,s3,gs	ncbi.public,gs.US,s3.us-east-1	SRX9204068	Canada	North America	Canada: Quebec	Gallus gallus	cecum	Illumina NovaSeq 6000	46.65 N 71.92 W	Pen_76	PAIRED	RANDOM	METAGENOMIC	chicken gut metagenome	ILLUMINA	2021-06-15T00:00:00Z	3	2020-09-28T16:09:00Z	1	Chicken_11	SRP285647	CP1_Vac	NA	NA	NA	caeca	NA	poultry	gut	caeca	NA	Canada	NA	NA	NA	NA	NA
SRR12730749	WGS	302	20796183872	PRJNA666163	SAMN16282408	MIMS..me,MIGS/MIMS/MIMARKS.host-associated	6941198271	AGRICULTURE AND AGRI-FOOD CANADA	2017	public	run.zq,fastq,sra	s3,ncbi,gs	gs.US,s3.us-east-1,ncbi.public	SRX9204067	Canada	North America	Canada: Quebec	Gallus gallus	cecum	Illumina NovaSeq 6000	46.65 N 71.92 W	Pen_14	PAIRED	RANDOM	METAGENOMIC	chicken gut metagenome	ILLUMINA	2021-06-15T00:00:00Z	2	2020-09-28T16:03:00Z	1	Chicken_2	SRP285647	con_vac	NA	NA	NA	caeca	NA	poultry	gut	caeca	NA	Canada	NA	NA	NA	NA	NA
SRR12730750	WGS	302	16798409948	PRJNA666163	SAMN16282407	MIMS..me,MIGS/MIMS/MIMARKS.host-associated	5601745876	AGRICULTURE AND AGRI-FOOD CANADA	2017	public	run.zq,fastq,sra	ncbi,s3,gs	s3.us-east-1,gs.US,ncbi.public	SRX9204066	Canada	North America	Canada: Quebec	Gallus gallus	cecum	Illumina NovaSeq 6000	46.65 N 71.92 W	Pen_11	PAIRED	RANDOM	METAGENOMIC	chicken gut metagenome	ILLUMINA	2021-06-15T00:00:00Z	1	2020-09-28T16:02:00Z	1	Chicken_1	SRP285647	con_vac	NA	NA	NA	caeca	NA	poultry	gut	caeca	NA	Canada	NA	NA	NA	NA	NA
SRR8840688	WGS	273	1760321439	PRJNA417359	SAMN08009983	Metagenome or environmental	786240584	AGRICULTURAL GENOME INSTITUTE AT SHENZHEN	26/11/2016	public	fastq,run.zq,sra	gs,ncbi,s3	gs.US,ncbi.public,s3.us-east-1	SRX5628620	China	Asia	China:Beijing	Gallus gallus	NA	HiSeq X Ten	not collected	HBJMJ04201	PAIRED	RANDOM	METAGENOMIC	chicken gut metagenome	ILLUMINA	2019-04-03T00:00:00Z	NA	2019-04-05T12:10:00Z	2	HBJMJ04201	SRP125653	NA	150 mg/kg Sangrovit¬Æ (Macleaya cordata extract 3.75% w/w premix)	42-day	male	jejunum	digesta from one chicken (biological replicate 1)	poultry	gut	digesta	NA	China	NA	NA	NA	NA	NA
SRR8840689	WGS	269	2610328820	PRJNA417359	SAMN08009990	Metagenome or environmental	1192115827	AGRICULTURAL GENOME INSTITUTE AT SHENZHEN	26/11/2016	public	fastq,run.zq,sra	gs,ncbi,s3	gs.US,ncbi.public,s3.us-east-1	SRX5628619	China	Asia	China:Beijing	Gallus gallus	NA	HiSeq X Ten	not collected	HBJMR04201	PAIRED	RANDOM	METAGENOMIC	chicken gut metagenome	ILLUMINA	2019-04-03T00:00:00Z	NA	2019-04-05T12:25:00Z	2	HBJMR04201	SRP125653	NA	150 mg/kg Sangrovit¬Æ (Macleaya cordata extract 3.75% w/w premix)	42-day	male	colorectum	digesta from one chicken (biological replicate 1)	poultry	gut	digesta	NA	China	NA	NA	NA	NA	NA
SRR8840690	WGS	273	2749853453	PRJNA417359	SAMN08009977	Metagenome or environmental	1233107537	AGRICULTURAL GENOME INSTITUTE AT SHENZHEN	26/11/2016	public	fastq,run.zq,sra	gs,ncbi,s3	gs.US,ncbi.public,s3.us-east-1	SRX5628618	China	Asia	China:Beijing	Gallus gallus	NA	HiSeq X Ten	not collected	HBJMI04202	PAIRED	RANDOM	METAGENOMIC	chicken gut metagenome	ILLUMINA	2019-04-03T00:00:00Z	NA	2019-04-05T12:25:00Z	2	HBJMI04202	SRP125653	NA	150 mg/kg Sangrovit¬Æ (Macleaya cordata extract 3.75% w/w premix)	42-day	male	ileum	digesta from one chicken (biological replicate 2)	poultry	gut	digesta	NA	China	NA	NA	NA	NA	NA
SRR8840691	WGS	255	60353213	PRJNA417359	SAMN08009971	Metagenome or environmental	28115335	AGRICULTURAL GENOME INSTITUTE AT SHENZHEN	26/11/2016	public	fastq,run.zq,sra	gs,ncbi,s3	gs.US,ncbi.public,s3.us-east-1	SRX5628617	China	Asia	China:Beijing	Gallus gallus	NA	HiSeq X Ten	not collected	HBJMD04203	PAIRED	RANDOM	METAGENOMIC	chicken gut metagenome	ILLUMINA	2019-04-03T00:00:00Z	NA	2019-04-05T11:24:00Z	2	HBJMD04203	SRP125653	NA	150 mg/kg Sangrovit¬Æ (Macleaya cordata extract 3.75% w/w premix)	42-day	male	duodenum	digesta from one chicken (biological replicate 3)	poultry	gut	digesta	NA	China	NA	NA	NA	NA	NA
SRR8840692	WGS	272	1535010673	PRJNA417359	SAMN08009970	Metagenome or environmental	689738361	AGRICULTURAL GENOME INSTITUTE AT SHENZHEN	26/11/2016	public	fastq,run.zq,sra	gs,ncbi,s3	gs.US,ncbi.public,s3.us-east-1	SRX5628616	China	Asia	China:Beijing	Gallus gallus	NA	HiSeq X Ten	not collected	HBJMD04202	PAIRED	RANDOM	METAGENOMIC	chicken gut metagenome	ILLUMINA	2019-04-03T00:00:00Z	NA	2019-04-05T12:04:00Z	2	HBJMD04202	SRP125653	NA	150 mg/kg Sangrovit¬Æ (Macleaya cordata extract 3.75% w/w premix)	42-day	male	duodenum	digesta from one chicken (biological replicate 2)	poultry	gut	digesta	NA	China	NA	NA	NA	NA	NA
SRR8840693	WGS	267	1928368773	PRJNA417359	SAMN08009964	Metagenome or environmental	880445577	AGRICULTURAL GENOME INSTITUTE AT SHENZHEN	26/11/2016	public	fastq,run.zq,sra	gs,ncbi,s3	gs.US,ncbi.public,s3.us-east-1	SRX5628615	China	Asia	China:Beijing	Gallus gallus	NA	HiSeq X Ten	not collected	HBJMC04203	PAIRED	RANDOM	METAGENOMIC	chicken gut metagenome	ILLUMINA	2019-04-03T00:00:00Z	NA	2019-04-05T12:03:00Z	2	HBJMC04203	SRP125653	NA	150 mg/kg Sangrovit¬Æ (Macleaya cordata extract 3.75% w/w premix)	42-day	male	caeca	digesta from one chicken (biological replicate 3)	poultry	gut	digesta	NA	China	NA	NA	NA	NA	NA
SRR8840694	WGS	268	2672474479	PRJNA417359	SAMN08009785	Metagenome or environmental	1227471471	AGRICULTURAL GENOME INSTITUTE AT SHENZHEN	26/11/2016	public	fastq,run.zq,sra	gs,ncbi,s3	gs.US,ncbi.public,s3.us-east-1	SRX5628614	China	Asia	China:Beijing	Gallus gallus	NA	HiSeq X Ten	not collected	CBJMR04201	PAIRED	RANDOM	METAGENOMIC	chicken gut metagenome	ILLUMINA	2019-04-03T00:00:00Z	NA	2019-04-05T12:35:00Z	2	CBJMR04201	SRP125653	NA	50 mg/kg Citifac¬Æ (Chlortetracycline 20% w/w premix)	42-day	male	colorectum	digesta from one chicken (biological replicate 1)	poultry	gut	digesta	NA	China	NA	NA	NA	NA	NA
SRR6323082	WGS	289	3765231195	PRJNA417359	SAMN08009798	Metagenome or environmental	1574797530	AGRICULTURAL GENOMICS INSTITUTE AT SHENZHEN, CHINESE ACADEMY OF AGRICULTURAL SCIENCES	2015-02-09	public	fastq,run.zq,sra	gs,ncbi,s3	gs.US,ncbi.public,s3.us-east-1	SRX3423142	China	Asia	China:Hunan	Gallus gallus	NA	HiSeq X Ten	not collected	CHCFD04200	PAIRED	RANDOM	METAGENOMIC	chicken gut metagenome	ILLUMINA	2017-11-26T00:00:00Z	NA	2019-03-20T00:06:00Z	2	CHCFD04200	SRP125653	NA	50 mg/kg Citifac¬Æ (Chlortetracycline 20% w/w premix)	42-day	female	duodenum	pooled digesta from five chickens	poultry	gut	digesta	NA	China	NA	NA	NA	NA	NA
SRR6323083	WGS	287	2965442853	PRJNA417359	SAMN08009797	Metagenome or environmental	1227187141	AGRICULTURAL GENOMICS INSTITUTE AT SHENZHEN, CHINESE ACADEMY OF AGRICULTURAL SCIENCES	19/08/2015	public	fastq,run.zq,sra	gs,ncbi,s3	gs.US,ncbi.public,s3.us-east-1	SRX3423141	China	Asia	China:Hunan	Gallus gallus	NA	HiSeq X Ten	not collected	CHCFD02800	PAIRED	RANDOM	METAGENOMIC	chicken gut metagenome	ILLUMINA	2017-11-26T00:00:00Z	NA	2019-03-19T23:48:00Z	2	CHCFD02800	SRP125653	NA	50 mg/kg Citifac¬Æ (Chlortetracycline 20% w/w premix)	28-day	female	duodenum	pooled digesta from five chickens	poultry	gut	digesta	NA	China	NA	NA	NA	NA	NA
SRR6323084	WGS	246	3732954137	PRJNA417359	SAMN08009800	Metagenome or environmental	1374889375	AGRICULTURAL GENOMICS INSTITUTE AT SHENZHEN, CHINESE ACADEMY OF AGRICULTURAL SCIENCES	16/09/2015	public	fastq,run.zq,sra	gs,ncbi,s3	gs.US,ncbi.public,s3.us-east-1	SRX3423140	China	Asia	China:Hunan	Gallus gallus	NA	Illumina HiSeq 2500	not collected	CHCFD05602	PAIRED	RANDOM	METAGENOMIC	chicken gut metagenome	ILLUMINA	2017-11-26T00:00:00Z	NA	2019-03-20T00:47:00Z	2	CHCFD05602	SRP125653	NA	50 mg/kg Citifac¬Æ (Chlortetracycline 20% w/w premix)	56-day	female	duodenum	digesta from one chicken (biological replicate 2)	poultry	gut	digesta	NA	China	NA	NA	NA	NA	NA
SRR6323085	WGS	290	4389375680	PRJNA417359	SAMN08009799	Metagenome or environmental	1648810375	AGRICULTURAL GENOMICS INSTITUTE AT SHENZHEN, CHINESE ACADEMY OF AGRICULTURAL SCIENCES	16/09/2015	public	fastq,run.zq,sra	gs,ncbi,s3	gs.US,ncbi.public,s3.us-east-1	SRX3423139	China	Asia	China:Hunan	Gallus gallus	NA	HiSeq X Ten	not collected	CHCFD05601	PAIRED	RANDOM	METAGENOMIC	chicken gut metagenome	ILLUMINA	2017-11-26T00:00:00Z	NA	2019-03-20T00:07:00Z	2	CHCFD05601	SRP125653	NA	50 mg/kg Citifac¬Æ (Chlortetracycline 20% w/w premix)	56-day	female	duodenum	digesta from one chicken (biological replicate 1)	poultry	gut	digesta	NA	China	NA	NA	NA	NA	NA
SRR6323086	WGS	288	3209958003	PRJNA417359	SAMN08009802	Metagenome or environmental	1338405404	AGRICULTURAL GENOMICS INSTITUTE AT SHENZHEN, CHINESE ACADEMY OF AGRICULTURAL SCIENCES	29/07/2015	public	fastq,run.zq,sra	gs,ncbi,s3	gs.US,ncbi.public,s3.us-east-1	SRX3423138	China	Asia	China:Hunan	Gallus gallus	NA	HiSeq X Ten	not collected	CHCFI00700	PAIRED	RANDOM	METAGENOMIC	chicken gut metagenome	ILLUMINA	2017-11-26T00:00:00Z	NA	2019-03-19T23:42:00Z	2	CHCFI00700	SRP125653	NA	50 mg/kg Citifac¬Æ (Chlortetracycline 20% w/w premix)	7-day	female	ileum	pooled digesta from five chickens	poultry	gut	digesta	NA	China	NA	NA	NA	NA	NA
SRR6323087	WGS	290	2594060668	PRJNA417359	SAMN08009801	Metagenome or environmental	994044713	AGRICULTURAL GENOMICS INSTITUTE AT SHENZHEN, CHINESE ACADEMY OF AGRICULTURAL SCIENCES	16/09/2015	public	fastq,run.zq,sra	gs,ncbi,s3	gs.US,ncbi.public,s3.us-east-1	SRX3423137	China	Asia	China:Hunan	Gallus gallus	NA	HiSeq X Ten	not collected	CHCFD05603	PAIRED	RANDOM	METAGENOMIC	chicken gut metagenome	ILLUMINA	2017-11-26T00:00:00Z	NA	2019-03-19T23:30:00Z	2	CHCFD05603	SRP125653	NA	50 mg/kg Citifac¬Æ (Chlortetracycline 20% w/w premix)	56-day	female	duodenum	digesta from one chicken (biological replicate 3)	poultry	gut	digesta	NA	China	NA	NA	NA	NA	NA
SRR6323088	WGS	246	4645491840	PRJNA417359	SAMN08009823	Metagenome or environmental	1746124804	AGRICULTURAL GENOMICS INSTITUTE AT SHENZHEN, CHINESE ACADEMY OF AGRICULTURAL SCIENCES	2015-02-07	public	fastq,run.zq,sra	gs,ncbi,s3	gs.US,ncbi.public,s3.us-east-1	SRX3423136	China	Asia	China:Guandong	Gallus gallus	NA	Illumina HiSeq 2500	not collected	DGYFC06201	PAIRED	RANDOM	METAGENOMIC	chicken gut metagenome	ILLUMINA	2017-11-26T00:00:00Z	NA	2019-03-20T00:35:00Z	2	DGYFC06201	SRP125653	NA	not collected	62-day	female	caeca	digesta from one chicken (biological replicate 1)	poultry	gut	digesta	NA	China	NA	NA	NA	NA	NA
SRR6323089	WGS	292	11856215196	PRJNA417359	SAMN08009824	Metagenome or environmental	4585769878	AGRICULTURAL GENOMICS INSTITUTE AT SHENZHEN, CHINESE ACADEMY OF AGRICULTURAL SCIENCES	2015-02-07	public	fastq,run.zq,sra	gs,ncbi,s3	gs.US,ncbi.public,s3.us-east-1	SRX3423135	China	Asia	China:Guandong	Gallus gallus	NA	HiSeq X Ten	not collected	DGYFC06202	PAIRED	RANDOM	METAGENOMIC	chicken gut metagenome	ILLUMINA	2017-11-26T00:00:00Z	NA	2019-03-20T02:55:00Z	2	DGYFC06202	SRP125653	NA	not collected	62-day	female	caeca	digesta from one chicken (biological replicate 2)	poultry	gut	digesta	NA	China	NA	NA	NA	NA	NA
SRR6323090	WGS	292	4883398949	PRJNA417359	SAMN08009942	Metagenome or environmental	1877965687	AGRICULTURAL GENOMICS INSTITUTE AT SHENZHEN, CHINESE ACADEMY OF AGRICULTURAL SCIENCES	21/06/2015	public	fastq,run.zq,sra	gs,ncbi,s3	gs.US,ncbi.public,s3.us-east-1	SRX3423134	China	Asia	China:Shandong	Gallus gallus	NA	HiSeq X Ten	not collected	DSTFR04003	PAIRED	RANDOM	METAGENOMIC	chicken gut metagenome	ILLUMINA	2017-11-26T00:00:00Z	NA	2019-03-20T00:18:00Z	2	DSTFR04003	SRP125653	NA	not collected	40-day	female	colorectum	digesta from one chicken (biological replicate 3)	poultry	gut	digesta	NA	China	NA	NA	NA	NA	NA
SRR6323091	WGS	247	3406249037	PRJNA417359	SAMN08009941	Metagenome or environmental	1261400273	AGRICULTURAL GENOMICS INSTITUTE AT SHENZHEN, CHINESE ACADEMY OF AGRICULTURAL SCIENCES	21/06/2015	public	fastq,run.zq,sra	gs,ncbi,s3	gs.US,ncbi.public,s3.us-east-1	SRX3423133	China	Asia	China:Shandong	Gallus gallus	NA	Illumina HiSeq 2500	not collected	DSTFR04002	PAIRED	RANDOM	METAGENOMIC	chicken gut metagenome	ILLUMINA	2017-11-26T00:00:00Z	NA	2019-03-20T00:12:00Z	2	DSTFR04002	SRP125653	NA	not collected	40-day	female	colorectum	digesta from one chicken (biological replicate 2)	poultry	gut	digesta	NA	China	NA	NA	NA	NA	NA
SRR6323092	WGS	247	4170060257	PRJNA417359	SAMN08009938	Metagenome or environmental	1546713792	AGRICULTURAL GENOMICS INSTITUTE AT SHENZHEN, CHINESE ACADEMY OF AGRICULTURAL SCIENCES	21/06/2015	public	fastq,run.zq,sra	gs,ncbi,s3	gs.US,ncbi.public,s3.us-east-1	SRX3423132	China	Asia	China:Shandong	Gallus gallus	NA	Illumina HiSeq 2500	not collected	DSTFJ04002	PAIRED	RANDOM	METAGENOMIC	chicken gut metagenome	ILLUMINA	2017-11-26T00:00:00Z	NA	2019-03-20T00:40:00Z	2	DSTFJ04002	SRP125653	NA	not collected	40-day	female	jejunum	digesta from one chicken (biological replicate 2)	poultry	gut	digesta	NA	China	NA	NA	NA	NA	NA
SRR6323093	WGS	243	3586866201	PRJNA417359	SAMN08009937	Metagenome or environmental	1363163956	AGRICULTURAL GENOMICS INSTITUTE AT SHENZHEN, CHINESE ACADEMY OF AGRICULTURAL SCIENCES	21/06/2015	public	fastq,run.zq,sra	gs,ncbi,s3	gs.US,ncbi.public,s3.us-east-1	SRX3423131	China	Asia	China:Shandong	Gallus gallus	NA	Illumina HiSeq 2500	not collected	DSTFJ04001	PAIRED	RANDOM	METAGENOMIC	chicken gut metagenome	ILLUMINA	2017-11-26T00:00:00Z	NA	2019-03-20T00:17:00Z	2	DSTFJ04001	SRP125653	NA	not collected	40-day	female	jejunum	digesta from one chicken (biological replicate 1)	poultry	gut	digesta	NA	China	NA	NA	NA	NA	NA
SRR6323094	WGS	246	3586543740	PRJNA417359	SAMN08009940	Metagenome or environmental	1319913997	AGRICULTURAL GENOMICS INSTITUTE AT SHENZHEN, CHINESE ACADEMY OF AGRICULTURAL SCIENCES	21/06/2015	public	fastq,run.zq,sra	gs,ncbi,s3	gs.US,ncbi.public,s3.us-east-1	SRX3423130	China	Asia	China:Shandong	Gallus gallus	NA	Illumina HiSeq 2500	not collected	DSTFR04001	PAIRED	RANDOM	METAGENOMIC	chicken gut metagenome	ILLUMINA	2017-11-26T00:00:00Z	NA	2019-03-20T00:17:00Z	2	DSTFR04001	SRP125653	NA	not collected	40-day	female	colorectum	digesta from one chicken (biological replicate 1)	poultry	gut	digesta	NA	China	NA	NA	NA	NA	NA
SRR6323095	WGS	246	3090975280	PRJNA417359	SAMN08009939	Metagenome or environmental	1183761718	AGRICULTURAL GENOMICS INSTITUTE AT SHENZHEN, CHINESE ACADEMY OF AGRICULTURAL SCIENCES	21/06/2015	public	fastq,run.zq,sra	gs,ncbi,s3	gs.US,ncbi.public,s3.us-east-1	SRX3423129	China	Asia	China:Shandong	Gallus gallus	NA	Illumina HiSeq 2500	not collected	DSTFJ04003	PAIRED	RANDOM	METAGENOMIC	chicken gut metagenome	ILLUMINA	2017-11-26T00:00:00Z	NA	2019-03-19T23:53:00Z	2	DSTFJ04003	SRP125653	NA	not collected	40-day	female	jejunum	digesta from one chicken (biological replicate 3)	poultry	gut	digesta	NA	China	NA	NA	NA	NA	NA
SRR6323096	WGS	246	4045848923	PRJNA417359	SAMN08009934	Metagenome or environmental	1532967139	AGRICULTURAL GENOMICS INSTITUTE AT SHENZHEN, CHINESE ACADEMY OF AGRICULTURAL SCIENCES	21/06/2015	public	fastq,run.zq,sra	gs,ncbi,s3	gs.US,ncbi.public,s3.us-east-1	SRX3423128	China	Asia	China:Shandong	Gallus gallus	NA	Illumina HiSeq 2500	not collected	DSTFI04001	PAIRED	RANDOM	METAGENOMIC	chicken gut metagenome	ILLUMINA	2017-11-26T00:00:00Z	NA	2019-03-20T00:17:00Z	2	DSTFI04001	SRP125653	NA	not collected	40-day	female	ileum	digesta from one chicken (biological replicate 1)	poultry	gut	digesta	NA	China	NA	NA	NA	NA	NA
SRR6323097	WGS	285	4018238259	PRJNA417359	SAMN08009933	Metagenome or environmental	1553103829	AGRICULTURAL GENOMICS INSTITUTE AT SHENZHEN, CHINESE ACADEMY OF AGRICULTURAL SCIENCES	21/06/2015	public	fastq,run.zq,sra	gs,ncbi,s3	gs.US,ncbi.public,s3.us-east-1	SRX3423127	China	Asia	China:Shandong	Gallus gallus	NA	HiSeq X Ten	not collected	DSTFD04003	PAIRED	RANDOM	METAGENOMIC	chicken gut metagenome	ILLUMINA	2017-11-26T00:00:00Z	NA	2019-03-20T00:06:00Z	2	DSTFD04003	SRP125653	NA	not collected	40-day	female	duodenum	digesta from one chicken (biological replicate 3)	poultry	gut	digesta	NA	China	NA	NA	NA	NA	NA
SRR6323098	WGS	246	3777693260	PRJNA417359	SAMN08009936	Metagenome or environmental	1435232800	AGRICULTURAL GENOMICS INSTITUTE AT SHENZHEN, CHINESE ACADEMY OF AGRICULTURAL SCIENCES	21/06/2015	public	fastq,run.zq,sra	gs,ncbi,s3	gs.US,ncbi.public,s3.us-east-1	SRX3423126	China	Asia	China:Shandong	Gallus gallus	NA	Illumina HiSeq 2500	not collected	DSTFI04003	PAIRED	RANDOM	METAGENOMIC	chicken gut metagenome	ILLUMINA	2017-11-26T00:00:00Z	NA	2019-03-20T00:23:00Z	2	DSTFI04003	SRP125653	NA	not collected	40-day	female	ileum	digesta from one chicken (biological replicate 3)	poultry	gut	digesta	NA	China	NA	NA	NA	NA	NA
SRR6323099	WGS	246	5179010342	PRJNA417359	SAMN08009935	Metagenome or environmental	1972582835	AGRICULTURAL GENOMICS INSTITUTE AT SHENZHEN, CHINESE ACADEMY OF AGRICULTURAL SCIENCES	21/06/2015	public	fastq,run.zq,sra	gs,ncbi,s3	gs.US,ncbi.public,s3.us-east-1	SRX3423125	China	Asia	China:Shandong	Gallus gallus	NA	Illumina HiSeq 2500	not collected	DSTFI04002	PAIRED	RANDOM	METAGENOMIC	chicken gut metagenome	ILLUMINA	2017-11-26T00:00:00Z	NA	2019-03-20T00:55:00Z	2	DSTFI04002	SRP125653	NA	not collected	40-day	female	ileum	digesta from one chicken (biological replicate 2)	poultry	gut	digesta	NA	China	NA	NA	NA	NA	NA
SRR6323100	WGS	267	2341799115	PRJNA417359	SAMN08009759	Metagenome or environmental	1064099250	AGRICULTURAL GENOMICS INSTITUTE AT SHENZHEN, CHINESE ACADEMY OF AGRICULTURAL SCIENCES	26/11/2016	public	fastq,run.zq,sra	gs,ncbi,s3	gs.US,ncbi.public,s3.us-east-1	SRX3423124	China	Asia	China:Beijing	Gallus gallus	NA	HiSeq X Ten	not collected	CBJMC04203	PAIRED	RANDOM	METAGENOMIC	chicken gut metagenome	ILLUMINA	2017-11-26T00:00:00Z	NA	2019-03-19T23:30:00Z	2	CBJMC04203	SRP125653	NA	50 mg/kg Citifac¬Æ (Chlortetracycline 20% w/w premix)	42-day	male	caeca	digesta from one chicken (biological replicate 3)	poultry	gut	digesta	NA	China	NA	NA	NA	NA	NA
SRR6323101	WGS	263	223720309	PRJNA417359	SAMN08009760	Metagenome or environmental	103763560	AGRICULTURAL GENOMICS INSTITUTE AT SHENZHEN, CHINESE ACADEMY OF AGRICULTURAL SCIENCES	22/10/2016	public	fastq,run.zq,sra	gs,ncbi,s3	gs.US,ncbi.public,s3.us-east-1	SRX3423123	China	Asia	China:Beijing	Gallus gallus	NA	HiSeq X Ten	not collected	CBJMD00700	PAIRED	RANDOM	METAGENOMIC	chicken gut metagenome	ILLUMINA	2017-11-26T00:00:00Z	NA	2019-03-19T22:39:00Z	2	CBJMD00700	SRP125653	NA	50 mg/kg Citifac¬Æ (Chlortetracycline 20% w/w premix)	7-day	male	duodenum	pooled digesta from five chickens	poultry	gut	digesta	NA	China	NA	NA	NA	NA	NA
SRR6323102	WGS	268	2357538818	PRJNA417359	SAMN08009757	Metagenome or environmental	1070683196	AGRICULTURAL GENOMICS INSTITUTE AT SHENZHEN, CHINESE ACADEMY OF AGRICULTURAL SCIENCES	26/11/2016	public	fastq,run.zq,sra	gs,ncbi,s3	gs.US,ncbi.public,s3.us-east-1	SRX3423122	China	Asia	China:Beijing	Gallus gallus	NA	HiSeq X Ten	not collected	CBJMC04201	PAIRED	RANDOM	METAGENOMIC	chicken gut metagenome	ILLUMINA	2017-11-26T00:00:00Z	NA	2019-03-19T23:23:00Z	2	CBJMC04201	SRP125653	NA	50 mg/kg Citifac¬Æ (Chlortetracycline 20% w/w premix)	42-day	male	caeca	digesta from one chicken (biologilca replicate 1)	poultry	gut	digesta	NA	China	NA	NA	NA	NA	NA
SRR6323103	WGS	270	3076141052	PRJNA417359	SAMN08009758	Metagenome or environmental	1389290827	AGRICULTURAL GENOMICS INSTITUTE AT SHENZHEN, CHINESE ACADEMY OF AGRICULTURAL SCIENCES	26/11/2016	public	fastq,run.zq	gs,ncbi,s3	gs.US,ncbi.public,s3.us-east-1	SRX3423121	China	Asia	China:Beijing	Gallus gallus	NA	HiSeq X Ten	not collected	CBJMC04202	PAIRED	RANDOM	METAGENOMIC	chicken gut metagenome	ILLUMINA	2017-11-26T00:00:00Z	NA		NA	CBJMC04202	SRP125653	NA	50 mg/kg Citifac¬Æ (Chlortetracycline 20% w/w premix)	42-day	male	caeca	digesta from one chicken (biological replicate 2)	poultry	gut	digesta	NA	China	NA	NA	NA	NA	NA
SRR6323104	WGS	282	1808233217	PRJNA417359	SAMN08009755	Metagenome or environmental	808905744	AGRICULTURAL GENOMICS INSTITUTE AT SHENZHEN, CHINESE ACADEMY OF AGRICULTURAL SCIENCES	2016-12-11	public	fastq,run.zq,sra	gs,ncbi,s3	gs.US,ncbi.public,s3.us-east-1	SRX3423120	China	Asia	China:Beijing	Gallus gallus	NA	HiSeq X Ten	not collected	CBJMC02800	PAIRED	RANDOM	METAGENOMIC	chicken gut metagenome	ILLUMINA	2017-11-26T00:00:00Z	NA	2019-03-19T23:17:00Z	2	CBJMC02800	SRP125653	NA	50 mg/kg Citifac¬Æ (Chlortetracycline 20% w/w premix)	28-day	male	caeca	pooled digesta from five chickens	poultry	gut	digesta	NA	China	NA	NA	NA	NA	NA
SRR6323105	WGS	281	2701075366	PRJNA417359	SAMN08009756	Metagenome or environmental	1207295926	AGRICULTURAL GENOMICS INSTITUTE AT SHENZHEN, CHINESE ACADEMY OF AGRICULTURAL SCIENCES	26/11/2016	public	fastq,run.zq,sra	gs,ncbi,s3	gs.US,ncbi.public,s3.us-east-1	SRX3423119	China	Asia	China:Beijing	Gallus gallus	NA	HiSeq X Ten	not collected	CBJMC04200	PAIRED	RANDOM	METAGENOMIC	chicken gut metagenome	ILLUMINA	2017-11-26T00:00:00Z	NA	2019-03-19T23:36:00Z	2	CBJMC04200	SRP125653	NA	50 mg/kg Citifac¬Æ (Chlortetracycline 20% w/w premix)	42-day	male	caeca	pooled digesta from five chickens	poultry	gut	digesta	NA	China	NA	NA	NA	NA	NA
SRR6323106	WGS	276	2587527917	PRJNA417359	SAMN08009753	Metagenome or environmental	1166316642	AGRICULTURAL GENOMICS INSTITUTE AT SHENZHEN, CHINESE ACADEMY OF AGRICULTURAL SCIENCES	22/10/2016	public	fastq,run.zq,sra	gs,ncbi,s3	gs.US,ncbi.public,s3.us-east-1	SRX3423118	China	Asia	China:Beijing	Gallus gallus	NA	HiSeq X Ten	not collected	CBJMC00700	PAIRED	RANDOM	METAGENOMIC	chicken gut metagenome	ILLUMINA	2017-11-26T00:00:00Z	NA	2019-03-19T13:04:00Z	3	CBJMC00700	SRP125653	NA	50 mg/kg Citifac¬Æ (Chlortetracycline 20% w/w premix)	7-day	male	caeca	pooled digesta from five chickens	poultry	gut	digesta	NA	China	NA	NA	NA	NA	NA
SRR6323107	WGS	276	2922679560	PRJNA417359	SAMN08009754	Metagenome or environmental	1309285511	AGRICULTURAL GENOMICS INSTITUTE AT SHENZHEN, CHINESE ACADEMY OF AGRICULTURAL SCIENCES	29/10/2016	public	fastq,run.zq,sra	gs,ncbi,s3	gs.US,ncbi.public,s3.us-east-1	SRX3423117	China	Asia	China:Beijing	Gallus gallus	NA	HiSeq X Ten	not collected	CBJMC01400	PAIRED	RANDOM	METAGENOMIC	chicken gut metagenome	ILLUMINA	2017-11-26T00:00:00Z	NA	2019-03-19T23:45:00Z	2	CBJMC01400	SRP125653	NA	50 mg/kg Citifac¬Æ (Chlortetracycline 20% w/w premix)	14-day	male	caeca	pooled digesta from five chickens	poultry	gut	digesta	NA	China	NA	NA	NA	NA	NA
SRR6323108	WGS	245	4591177453	PRJNA417359	SAMN08009831	Metagenome or environmental	1774856999	AGRICULTURAL GENOMICS INSTITUTE AT SHENZHEN, CHINESE ACADEMY OF AGRICULTURAL SCIENCES	2015-02-07	public	fastq,run.zq,sra	gs,ncbi,s3	gs.US,ncbi.public,s3.us-east-1	SRX3423116	China	Asia	China:Guandong	Gallus gallus	NA	Illumina HiSeq 2500	not collected	DGYFI06203	PAIRED	RANDOM	METAGENOMIC	chicken gut metagenome	ILLUMINA	2017-11-26T00:00:00Z	NA	2019-03-20T01:03:00Z	2	DGYFI06203	SRP125653	NA	not collected	62-day	female	ileum	digesta from one chicken (biological replicate 3)	poultry	gut	digesta	NA	China	NA	NA	NA	NA	NA
SRR6323109	WGS	258	63666741	PRJNA417359	SAMN08009761	Metagenome or environmental	29847296	AGRICULTURAL GENOMICS INSTITUTE AT SHENZHEN, CHINESE ACADEMY OF AGRICULTURAL SCIENCES	29/10/2016	public	fastq,run..zq,sra	gs,ncbi,s3	gs.US,ncbi.public,s3.us-east-1	SRX3423115	China	Asia	China:Beijing	Gallus gallus	NA	HiSeq X Ten	not collected	CBJMD01400	PAIRED	RANDOM	METAGENOMIC	chicken gut metagenome	ILLUMINA	2017-11-26T00:00:00Z	NA	2019-03-19T22:35:00Z	2	CBJMD01400	SRP125653	NA	50 mg/kg Citifac¬Æ (Chlortetracycline 20% w/w premix)	14-day	male	duodenum	pooled digesta from five chickens	poultry	gut	digesta	NA	China	NA	NA	NA	NA	NA
SRR6323110	WGS	270	102142307	PRJNA417359	SAMN08009762	Metagenome or environmental	46266552	AGRICULTURAL GENOMICS INSTITUTE AT SHENZHEN, CHINESE ACADEMY OF AGRICULTURAL SCIENCES	2016-12-11	public	fastq,run.zq,sra	gs,ncbi,s3	gs.US,ncbi.public,s3.us-east-1	SRX3423114	China	Asia	China:Beijing	Gallus gallus	NA	HiSeq X Ten	not collected	CBJMD02800	PAIRED	RANDOM	METAGENOMIC	chicken gut metagenome	ILLUMINA	2017-11-26T00:00:00Z	NA	2019-03-19T22:31:00Z	2	CBJMD02800	SRP125653	NA	50 mg/kg Citifac¬Æ (Chlortetracycline 20% w/w premix)	28-day	male	duodenum	pooled digesta from five chickens	poultry	gut	digesta	NA	China	NA	NA	NA	NA	NA
SRR6323111	WGS	274	3618544641	PRJNA417359	SAMN08010131	Metagenome or environmental	1623595459	AGRICULTURAL GENOMICS INSTITUTE AT SHENZHEN, CHINESE ACADEMY OF AGRICULTURAL SCIENCES	26/11/2016	public	fastq,run.zq,sra	gs,ncbi,s3	gs.US,ncbi.public,s3.us-east-1	SRX3423113	China	Asia	China:Beijing	Gallus gallus	NA	HiSeq X Ten	not collected	MBJMR04202	PAIRED	RANDOM	METAGENOMIC	chicken gut metagenome	ILLUMINA	2017-11-26T00:00:00Z	NA	2019-03-20T00:21:00Z	2	MBJMR04202	SRP125653	NA	50 mg/kg Sangrovit¬Æ (Macleaya cordata extract 3.75% w/w premix)	42-day	male	colorectum	digesta from one chicken (biological replicate 2)	poultry	gut	digesta	NA	China	NA	NA	NA	NA	NA
SRR6323112	WGS	268	1737453450	PRJNA417359	SAMN08010132	Metagenome or environmental	791597228	AGRICULTURAL GENOMICS INSTITUTE AT SHENZHEN, CHINESE ACADEMY OF AGRICULTURAL SCIENCES	26/11/2016	public	fastq,run.zq,sra	gs,ncbi,s3	gs.US,ncbi.public,s3.us-east-1	SRX3423112	China	Asia	China:Beijing	Gallus gallus	NA	HiSeq X Ten	not collected	MBJMR04203	PAIRED	RANDOM	METAGENOMIC	chicken gut metagenome	ILLUMINA	2017-11-26T00:00:00Z	NA	2019-03-19T23:18:00Z	2	MBJMR04203	SRP125653	NA	50 mg/kg Sangrovit¬Æ (Macleaya cordata extract 3.75% w/w premix)	42-day	male	colorectum	digesta from one chicken (biological replicate 3)	poultry	gut	digesta	NA	China	NA	NA	NA	NA	NA
SRR6323113	WGS	293	4559380220	PRJNA417359	SAMN08009923	Metagenome or environmental	1730828980	AGRICULTURAL GENOMICS INSTITUTE AT SHENZHEN, CHINESE ACADEMY OF AGRICULTURAL SCIENCES	17/10/2015	public	fastq,run.zq,sra	gs,ncbi,s3	gs.US,ncbi.public,s3.us-east-1	SRX3423111	China	Asia	China:Shanxi	Gallus gallus	NA	HiSeq X Ten	not collected	DSLMJ04102	PAIRED	RANDOM	METAGENOMIC	chicken gut metagenome	ILLUMINA	2017-11-26T00:00:00Z	NA	2019-03-20T00:26:00Z	2	DSLMJ04102	SRP125653	NA	not collected	41-day	male	jejunum	digesta from one chicken (biological replicate 2)	poultry	gut	digesta	NA	China	NA	NA	NA	NA	NA
SRR6323114	WGS	237	4337519555	PRJNA417359	SAMN08009924	Metagenome or environmental	1652479452	AGRICULTURAL GENOMICS INSTITUTE AT SHENZHEN, CHINESE ACADEMY OF AGRICULTURAL SCIENCES	17/10/2015	public	fastq,run.zq,sra	gs,ncbi,s3	gs.US,ncbi.public,s3.us-east-1	SRX3423110	China	Asia	China:Shanxi	Gallus gallus	NA	Illumina HiSeq 2500	not collected	DSLMJ04103	PAIRED	RANDOM	METAGENOMIC	chicken gut metagenome	ILLUMINA	2017-11-26T00:00:00Z	NA	2019-03-20T00:35:00Z	2	DSLMJ04103	SRP125653	NA	not collected	41-day	male	jejunum	digesta from one chicken (biological replicate 3)	poultry	gut	digesta	NA	China	NA	NA	NA	NA	NA
SRR6323115	WGS	246	2661757244	PRJNA417359	SAMN08009925	Metagenome or environmental	984690229	AGRICULTURAL GENOMICS INSTITUTE AT SHENZHEN, CHINESE ACADEMY OF AGRICULTURAL SCIENCES	17/10/2015	public	fastq,run.zq,sra	gs,ncbi,s3	gs.US,ncbi.public,s3.us-east-1	SRX3423109	China	Asia	China:Shanxi	Gallus gallus	NA	Illumina HiSeq 2500	not collected	DSLMR04101	PAIRED	RANDOM	METAGENOMIC	chicken gut metagenome	ILLUMINA	2017-11-26T00:00:00Z	NA	2019-03-19T23:49:00Z	2	DSLMR04101	SRP125653	NA	not collected	41-day	male	colorectum	digesta from one chicken (biological replicate 1)	poultry	gut	digesta	NA	China	NA	NA	NA	NA	NA
SRR6323116	WGS	247	4341453728	PRJNA417359	SAMN08009926	Metagenome or environmental	1624543451	AGRICULTURAL GENOMICS INSTITUTE AT SHENZHEN, CHINESE ACADEMY OF AGRICULTURAL SCIENCES	17/10/2015	public	fastq,run.zq,sra	gs,ncbi,s3	gs.US,ncbi.public,s3.us-east-1	SRX3423108	China	Asia	China:Shanxi	Gallus gallus	NA	Illumina HiSeq 2500	not collected	DSLMR04102	PAIRED	RANDOM	METAGENOMIC	chicken gut metagenome	ILLUMINA	2017-11-26T00:00:00Z	NA	2019-03-20T00:42:00Z	2	DSLMR04102	SRP125653	NA	not collected	41-day	male	colorectum	digesta from one chicken (biological replicate 2)	poultry	gut	digesta	NA	China	NA	NA	NA	NA	NA
SRR6323117	WGS	246	4441398293	PRJNA417359	SAMN08009927	Metagenome or environmental	1672276239	AGRICULTURAL GENOMICS INSTITUTE AT SHENZHEN, CHINESE ACADEMY OF AGRICULTURAL SCIENCES	17/10/2015	public	fastq,run.zq,sra	gs,ncbi,s3	gs.US,ncbi.public,s3.us-east-1	SRX3423107	China	Asia	China:Shanxi	Gallus gallus	NA	Illumina HiSeq 2500	not collected	DSLMR04103	PAIRED	RANDOM	METAGENOMIC	chicken gut metagenome	ILLUMINA	2017-11-26T00:00:00Z	NA	2019-03-20T00:44:00Z	2	DSLMR04103	SRP125653	NA	not collected	41-day	male	colorectum	digesta from one chicken (biological replicate 3)	poultry	gut	digesta	NA	China	NA	NA	NA	NA	NA
SRR6323118	WGS	246	3038705531	PRJNA417359	SAMN08009928	Metagenome or environmental	1132918861	AGRICULTURAL GENOMICS INSTITUTE AT SHENZHEN, CHINESE ACADEMY OF AGRICULTURAL SCIENCES	21/06/2015	public	fastq,run.zq,sra	gs,ncbi,s3	gs.US,ncbi.public,s3.us-east-1	SRX3423106	China	Asia	China:Shandong	Gallus gallus	NA	Illumina HiSeq 2500	not collected	DSTFC04001	PAIRED	RANDOM	METAGENOMIC	chicken gut metagenome	ILLUMINA	2017-11-26T00:00:00Z	NA	2019-03-19T23:57:00Z	2	DSTFC04001	SRP125653	NA	not collected	40-day	female	caeca	digesta from one chicken (biological replicate 1)	poultry	gut	digesta	NA	China	NA	NA	NA	NA	NA
SRR6323119	WGS	246	4601003432	PRJNA417359	SAMN08009929	Metagenome or environmental	1769177294	AGRICULTURAL GENOMICS INSTITUTE AT SHENZHEN, CHINESE ACADEMY OF AGRICULTURAL SCIENCES	21/06/2015	public	fastq,run.zq,sra	gs,ncbi,s3	gs.US,ncbi.public,s3.us-east-1	SRX3423105	China	Asia	China:Shandong	Gallus gallus	NA	Illumina HiSeq 2500	not collected	DSTFC04002	PAIRED	RANDOM	METAGENOMIC	chicken gut metagenome	ILLUMINA	2017-11-26T00:00:00Z	NA	2019-03-20T00:44:00Z	2	DSTFC04002	SRP125653	NA	not collected	40-day	female	caeca	digesta from one chicken (biological replicate 2)	poultry	gut	digesta	NA	China	NA	NA	NA	NA	NA
SRR6323120	WGS	293	5363854419	PRJNA417359	SAMN08009930	Metagenome or environmental	2067288673	AGRICULTURAL GENOMICS INSTITUTE AT SHENZHEN, CHINESE ACADEMY OF AGRICULTURAL SCIENCES	21/06/2015	public	fastq,run.zq,sra	gs,ncbi,s3	gs.US,ncbi.public,s3.us-east-1	SRX3423104	China	Asia	China:Shandong	Gallus gallus	NA	HiSeq X Ten	not collected	DSTFC04003	PAIRED	RANDOM	METAGENOMIC	chicken gut metagenome	ILLUMINA	2017-11-26T00:00:00Z	NA	2019-03-20T00:31:00Z	2	DSTFC04003	SRP125653	NA	not collected	40-day	female	caeca	digesta from one chicken (biological replicate 3)	poultry	gut	digesta	NA	China	NA	NA	NA	NA	NA
SRR6323121	WGS	248	4377194158	PRJNA417359	SAMN08009931	Metagenome or environmental	1602407869	AGRICULTURAL GENOMICS INSTITUTE AT SHENZHEN, CHINESE ACADEMY OF AGRICULTURAL SCIENCES	21/06/2015	public	fastq,run.zq,sra	gs,ncbi,s3	gs.US,ncbi.public,s3.us-east-1	SRX3423103	China	Asia	China:Shandong	Gallus gallus	NA	Illumina HiSeq 2500	not collected	DSTFD04001	PAIRED	RANDOM	METAGENOMIC	chicken gut metagenome	ILLUMINA	2017-11-26T00:00:00Z	NA	2019-03-20T00:27:00Z	2	DSTFD04001	SRP125653	NA	not collected	40-day	female	duodenum	digesta from one chicken (biological replicate 1)	poultry	gut	digesta	NA	China	NA	NA	NA	NA	NA
SRR6323122	WGS	244	3125761717	PRJNA417359	SAMN08009932	Metagenome or environmental	1182216762	AGRICULTURAL GENOMICS INSTITUTE AT SHENZHEN, CHINESE ACADEMY OF AGRICULTURAL SCIENCES	21/06/2015	public	fastq,run.zq,sra	gs,ncbi,s3	gs.US,ncbi.public,s3.us-east-1	SRX3423102	China	Asia	China:Shandong	Gallus gallus	NA	Illumina HiSeq 2500	not collected	DSTFD04002	PAIRED	RANDOM	METAGENOMIC	chicken gut metagenome	ILLUMINA	2017-11-26T00:00:00Z	NA	2019-03-20T00:09:00Z	2	DSTFD04002	SRP125653	NA	not collected	40-day	female	duodenum	digesta from one chicken (biological replicate 2)	poultry	gut	digesta	NA	China	NA	NA	NA	NA	NA
SRR6323123	WGS	269	2365706569	PRJNA417359	SAMN08010032	Metagenome or environmental	1071643065	AGRICULTURAL GENOMICS INSTITUTE AT SHENZHEN, CHINESE ACADEMY OF AGRICULTURAL SCIENCES	26/11/2016	public	fastq,run.zq,sra	gs,ncbi,s3	gs.US,ncbi.public,s3.us-east-1	SRX3423101	China	Asia	China:Beijing	Gallus gallus	NA	HiSeq X Ten	not collected	LBJMC04201	PAIRED	RANDOM	METAGENOMIC	chicken gut metagenome	ILLUMINA	2017-11-26T00:00:00Z	NA	2019-03-19T23:37:00Z	2	LBJMC04201	SRP125653	NA	15 mg/kg Sangrovit¬Æ (Macleaya cordata extract 3.75% w/w premix)	42-day	male	caeca	digesta from one chicken (biological replicate 1)	poultry	gut	digesta	NA	China	NA	NA	NA	NA	NA
SRR6323124	WGS	282	5133905359	PRJNA417359	SAMN08010031	Metagenome or environmental	2292030593	AGRICULTURAL GENOMICS INSTITUTE AT SHENZHEN, CHINESE ACADEMY OF AGRICULTURAL SCIENCES	26/11/2016	public	fastq,run.zq,sra	gs,ncbi,s3	gs.US,ncbi.public,s3.us-east-1	SRX3423100	China	Asia	China:Beijing	Gallus gallus	NA	HiSeq X Ten	not collected	LBJMC04200	PAIRED	RANDOM	METAGENOMIC	chicken gut metagenome	ILLUMINA	2017-11-26T00:00:00Z	NA	2019-03-20T01:09:00Z	2	LBJMC04200	SRP125653	NA	15 mg/kg Sangrovit¬Æ (Macleaya cordata extract 3.75% w/w premix)	42-day	male	caeca	pooled digesta from five chickens	poultry	gut	digesta	NA	China	NA	NA	NA	NA	NA
SRR6323125	WGS	288	5449135887	PRJNA417359	SAMN08010135	Metagenome or environmental	2260547524	AGRICULTURAL GENOMICS INSTITUTE AT SHENZHEN, CHINESE ACADEMY OF AGRICULTURAL SCIENCES	19/08/2015	public	fastq,run.zq,sra	gs,ncbi,s3	gs.US,ncbi.public,s3.us-east-1	SRX3423099	China	Asia	China:Hunan	Gallus gallus	NA	HiSeq X Ten	not collected	MHCFC02800	PAIRED	RANDOM	METAGENOMIC	chicken gut metagenome	ILLUMINA	2017-11-26T00:00:00Z	NA	2019-03-20T00:35:00Z	2	MHCFC02800	SRP125653	NA	50 mg/kg Sangrovit¬Æ (Macleaya cordata extract 3.75% w/w premix)	28-day	female	caeca	pooled digesta from five chickens	poultry	gut	digesta	NA	China	NA	NA	NA	NA	NA
SRR6323126	WGS	275	2486365296	PRJNA417359	SAMN08010170	Metagenome or environmental	1125704718	AGRICULTURAL GENOMICS INSTITUTE AT SHENZHEN, CHINESE ACADEMY OF AGRICULTURAL SCIENCES	29/10/2016	public	fastq,run.zq,sra	gs,ncbi,s3	gs.US,ncbi.public,s3.us-east-1	SRX3423098	China	Asia	China:Beijing	Gallus gallus	NA	HiSeq X Ten	not collected	NBJMC01400	PAIRED	RANDOM	METAGENOMIC	chicken gut metagenome	ILLUMINA	2017-11-26T00:00:00Z	NA	2019-03-19T23:52:00Z	2	NBJMC01400	SRP125653	NA	None	14-day	male	caeca	pooled digesta from five chickens	poultry	gut	digesta	NA	China	NA	NA	NA	NA	NA
SRR6323127	WGS	281	2567975472	PRJNA417359	SAMN08010169	Metagenome or environmental	1135248528	AGRICULTURAL GENOMICS INSTITUTE AT SHENZHEN, CHINESE ACADEMY OF AGRICULTURAL SCIENCES	22/10/2016	public	fastq,run.zq,sra	gs,ncbi,s3	gs.US,ncbi.public,s3.us-east-1	SRX3423097	China	Asia	China:Beijing	Gallus gallus	NA	HiSeq X Ten	not collected	NBJMC00700	PAIRED	RANDOM	METAGENOMIC	chicken gut metagenome	ILLUMINA	2017-11-26T00:00:00Z	NA	2019-03-19T23:41:00Z	2	NBJMC00700	SRP125653	NA	None	7-day	male	caeca	pooled digesta from five chickens	poultry	gut	digesta	NA	China	NA	NA	NA	NA	NA
SRR6323128	WGS	278	1217454939	PRJNA417359	SAMN08010168	Metagenome or environmental	548688084	AGRICULTURAL GENOMICS INSTITUTE AT SHENZHEN, CHINESE ACADEMY OF AGRICULTURAL SCIENCES	16/10/2016	public	fastq,run.zq,sra	gs,ncbi,s3	gs.US,ncbi.public,s3.us-east-1	SRX3423096	China	Asia	China:Beijing	Gallus gallus	NA	HiSeq X Ten	not collected	NBJMC00100	PAIRED	RANDOM	METAGENOMIC	chicken gut metagenome	ILLUMINA	2017-11-26T00:00:00Z	NA	2019-03-19T23:04:00Z	2	NBJMC00100	SRP125653	NA	None	1-day	male	caeca	pooled digesta from five chickens	poultry	gut	digesta	NA	China	NA	NA	NA	NA	NA
SRR6323129	WGS	292	5909816276	PRJNA417359	SAMN08010167	Metagenome or environmental	2305920066	AGRICULTURAL GENOMICS INSTITUTE AT SHENZHEN, CHINESE ACADEMY OF AGRICULTURAL SCIENCES	16/09/2015	public	fastq,run.zq,sra	gs,ncbi,s3	gs.US,ncbi.public,s3.us-east-1	SRX3423095	China	Asia	China:Hunan	Gallus gallus	NA	HiSeq X Ten	not collected	MHCFR05603	PAIRED	RANDOM	METAGENOMIC	chicken gut metagenome	ILLUMINA	2017-11-26T00:00:00Z	NA	2019-03-20T00:52:00Z	2	MHCFR05603	SRP125653	NA	50 mg/kg Sangrovit¬Æ (Macleaya cordata extract 3.75% w/w premix)	56-day	female	colorectum	digesta from one chicken (biological replicate 3)	poultry	gut	digesta	NA	China	NA	NA	NA	NA	NA
SRR6323130	WGS	292	5781028609	PRJNA417359	SAMN08010166	Metagenome or environmental	2233609835	AGRICULTURAL GENOMICS INSTITUTE AT SHENZHEN, CHINESE ACADEMY OF AGRICULTURAL SCIENCES	16/09/2015	public	fastq,run.zq,sra	gs,ncbi,s3	gs.US,ncbi.public,s3.us-east-1	SRX3423094	China	Asia	China:Hunan	Gallus gallus	NA	HiSeq X Ten	not collected	MHCFR05602	PAIRED	RANDOM	METAGENOMIC	chicken gut metagenome	ILLUMINA	2017-11-26T00:00:00Z	NA	2019-03-20T00:35:00Z	2	MHCFR05602	SRP125653	NA	50 mg/kg Sangrovit¬Æ (Macleaya cordata extract 3.75% w/w premix)	56-day	female	colorectum	digesta from one chicken (biological replicate 2)	poultry	gut	digesta	NA	China	NA	NA	NA	NA	NA
SRR6323131	WGS	293	5192905163	PRJNA417359	SAMN08010165	Metagenome or environmental	2006807204	AGRICULTURAL GENOMICS INSTITUTE AT SHENZHEN, CHINESE ACADEMY OF AGRICULTURAL SCIENCES	16/09/2015	public	fastq,run.zq,sra	gs,ncbi,s3	gs.US,ncbi.public,s3.us-east-1	SRX3423093	China	Asia	China:Hunan	Gallus gallus	NA	HiSeq X Ten	not collected	MHCFR05601	PAIRED	RANDOM	METAGENOMIC	chicken gut metagenome	ILLUMINA	2017-11-26T00:00:00Z	NA	2019-03-20T01:09:00Z	2	MHCFR05601	SRP125653	NA	50 mg/kg Sangrovit¬Æ (Macleaya cordata extract 3.75% w/w premix)	56-day	female	colorectum	digesta from one chicken (biological replicate 1)	poultry	gut	digesta	NA	China	NA	NA	NA	NA	NA
SRR6323132	WGS	288	4664803736	PRJNA417359	SAMN08010164	Metagenome or environmental	1931817254	AGRICULTURAL GENOMICS INSTITUTE AT SHENZHEN, CHINESE ACADEMY OF AGRICULTURAL SCIENCES	2015-02-09	public	fastq,run.zq,sra	gs,ncbi,s3	gs.US,ncbi.public,s3.us-east-1	SRX3423092	China	Asia	China:Hunan	Gallus gallus	NA	HiSeq X Ten	not collected	MHCFR04200	PAIRED	RANDOM	METAGENOMIC	chicken gut metagenome	ILLUMINA	2017-11-26T00:00:00Z	NA	2019-03-19T23:47:00Z	2	MHCFR04200	SRP125653	NA	50 mg/kg Sangrovit¬Æ (Macleaya cordata extract 3.75% w/w premix)	42-day	female	colorectum	pooled digesta from five chickens	poultry	gut	digesta	NA	China	NA	NA	NA	NA	NA
SRR6323133	WGS	287	5192949023	PRJNA417359	SAMN08010163	Metagenome or environmental	2169087310	AGRICULTURAL GENOMICS INSTITUTE AT SHENZHEN, CHINESE ACADEMY OF AGRICULTURAL SCIENCES	19/08/2015	public	fastq,run.zq,sra	gs,ncbi,s3	gs.US,ncbi.public,s3.us-east-1	SRX3423091	China	Asia	China:Hunan	Gallus gallus	NA	HiSeq X Ten	not collected	MHCFR02800	PAIRED	RANDOM	METAGENOMIC	chicken gut metagenome	ILLUMINA	2017-11-26T00:00:00Z	NA	2019-03-20T00:27:00Z	2	MHCFR02800	SRP125653	NA	50 mg/kg Sangrovit¬Æ (Macleaya cordata extract 3.75% w/w premix)	28-day	female	colorectum	pooled digesta from five chickens	poultry	gut	digesta	NA	China	NA	NA	NA	NA	NA
SRR6323134	WGS	282	2378654498	PRJNA417359	SAMN08010172	Metagenome or environmental	1060734563	AGRICULTURAL GENOMICS INSTITUTE AT SHENZHEN, CHINESE ACADEMY OF AGRICULTURAL SCIENCES	26/11/2016	public	fastq,run.zq,sra	gs,ncbi,s3	gs.US,ncbi.public,s3.us-east-1	SRX3423090	China	Asia	China:Beijing	Gallus gallus	NA	HiSeq X Ten	not collected	NBJMC04200	PAIRED	RANDOM	METAGENOMIC	chicken gut metagenome	ILLUMINA	2017-11-26T00:00:00Z	NA	2019-03-19T23:42:00Z	2	NBJMC04200	SRP125653	NA	None	42-day	male	caeca	pooled digesta from five chickens	poultry	gut	digesta	NA	China	NA	NA	NA	NA	NA
SRR6323135	WGS	282	2716488341	PRJNA417359	SAMN08010171	Metagenome or environmental	1215299965	AGRICULTURAL GENOMICS INSTITUTE AT SHENZHEN, CHINESE ACADEMY OF AGRICULTURAL SCIENCES	2016-12-11	public	fastq,run.zq,sra	gs,ncbi,s3	gs.US,ncbi.public,s3.us-east-1	SRX3423089	China	Asia	China:Beijing	Gallus gallus	NA	HiSeq X Ten	not collected	NBJMC02800	PAIRED	RANDOM	METAGENOMIC	chicken gut metagenome	ILLUMINA	2017-11-26T00:00:00Z	NA	2019-03-19T23:40:00Z	2	NBJMC02800	SRP125653	NA	None	28-day	male	caeca	pooled digesta from five chickens	poultry	gut	digesta	NA	China	NA	NA	NA	NA	NA
SRR6323136	WGS	287	3088349576	PRJNA417359	SAMN08010021	Metagenome or environmental	1293382717	AGRICULTURAL GENOMICS INSTITUTE AT SHENZHEN, CHINESE ACADEMY OF AGRICULTURAL SCIENCES	29/07/2015	public	fastq,run.zq,sra	gs,ncbi,s3	gs.US,ncbi.public,s3.us-east-1	SRX3423088	China	Asia	China:Hunan	Gallus gallus	NA	HiSeq X Ten	not collected	HHCFR00700	PAIRED	RANDOM	METAGENOMIC	chicken gut metagenome	ILLUMINA	2017-11-26T00:00:00Z	NA	2019-03-19T23:50:00Z	2	HHCFR00700	SRP125653	NA	150 mg/kg Sangrovit¬Æ (Macleaya cordata extract 3.75% w/w premix)	7-day	female	colorectum	pooled digesta from five chickens	poultry	gut	digesta	NA	China	NA	NA	NA	NA	NA
SRR6323137	WGS	288	5090989159	PRJNA417359	SAMN08010022	Metagenome or environmental	2122974142	AGRICULTURAL GENOMICS INSTITUTE AT SHENZHEN, CHINESE ACADEMY OF AGRICULTURAL SCIENCES	2015-05-08	public	fastq,run.zq,sra	gs,ncbi,s3	gs.US,ncbi.public,s3.us-east-1	SRX3423087	China	Asia	China:Hunan	Gallus gallus	NA	HiSeq X Ten	not collected	HHCFR01400	PAIRED	RANDOM	METAGENOMIC	chicken gut metagenome	ILLUMINA	2017-11-26T00:00:00Z	NA	2019-03-20T01:07:00Z	2	HHCFR01400	SRP125653	NA	150 mg/kg Sangrovit¬Æ (Macleaya cordata extract 3.75% w/w premix)	14-day	female	colorectum	pooled digesta from five chickens	poultry	gut	digesta	NA	China	NA	NA	NA	NA	NA
SRR6323138	WGS	293	5442269723	PRJNA417359	SAMN08010013	Metagenome or environmental	2059366246	AGRICULTURAL GENOMICS INSTITUTE AT SHENZHEN, CHINESE ACADEMY OF AGRICULTURAL SCIENCES	16/09/2015	public	fastq,run.zq,sra	gs,ncbi,s3	gs.US,ncbi.public,s3.us-east-1	SRX3423086	China	Asia	China:Hunan	Gallus gallus	NA	HiSeq X Ten	not collected	HHCFI05603	PAIRED	RANDOM	METAGENOMIC	chicken gut metagenome	ILLUMINA	2017-11-26T00:00:00Z	NA	2019-03-20T00:39:00Z	2	HHCFI05603	SRP125653	NA	150 mg/kg Sangrovit¬Æ (Macleaya cordata extract 3.75% w/w premix)	56-day	female	ileum	digesta from one chicken (biological replicate 3)	poultry	gut	digesta	NA	China	NA	NA	NA	NA	NA
SRR6323139	WGS	287	2600144682	PRJNA417359	SAMN08010014	Metagenome or environmental	1090055123	AGRICULTURAL GENOMICS INSTITUTE AT SHENZHEN, CHINESE ACADEMY OF AGRICULTURAL SCIENCES	29/07/2015	public	fastq,run.zq,sra	gs,ncbi,s3	gs.US,ncbi.public,s3.us-east-1	SRX3423085	China	Asia	China:Hunan	Gallus gallus	NA	HiSeq X Ten	not collected	HHCFJ00700	PAIRED	RANDOM	METAGENOMIC	chicken gut metagenome	ILLUMINA	2017-11-26T00:00:00Z	NA	2019-03-19T23:37:00Z	2	HHCFJ00700	SRP125653	NA	150 mg/kg Sangrovit¬Æ (Macleaya cordata extract 3.75% w/w premix)	7-day	female	jejunum	pooled digesta from five chickens	poultry	gut	digesta	NA	China	NA	NA	NA	NA	NA
SRR6323140	WGS	286	1259989278	PRJNA417359	SAMN08010015	Metagenome or environmental	534234570	AGRICULTURAL GENOMICS INSTITUTE AT SHENZHEN, CHINESE ACADEMY OF AGRICULTURAL SCIENCES	2015-05-08	public	fastq,run.zq,sra	gs,ncbi,s3	gs.US,ncbi.public,s3.us-east-1	SRX3423084	China	Asia	China:Hunan	Gallus gallus	NA	HiSeq X Ten	not collected	HHCFJ01400	PAIRED	RANDOM	METAGENOMIC	chicken gut metagenome	ILLUMINA	2017-11-26T00:00:00Z	NA	2019-03-19T23:06:00Z	2	HHCFJ01400	SRP125653	NA	150 mg/kg Sangrovit¬Æ (Macleaya cordata extract 3.75% w/w premix)	14-day	female	jejunum	pooled digesta from five chickens	poultry	gut	digesta	NA	China	NA	NA	NA	NA	NA
SRR6323141	WGS	288	4068658819	PRJNA417359	SAMN08010016	Metagenome or environmental	1671972132	AGRICULTURAL GENOMICS INSTITUTE AT SHENZHEN, CHINESE ACADEMY OF AGRICULTURAL SCIENCES	19/08/2015	public	fastq,run.zq,sra	gs,ncbi,s3	gs.US,ncbi.public,s3.us-east-1	SRX3423083	China	Asia	China:Hunan	Gallus gallus	NA	HiSeq X Ten	not collected	HHCFJ02800	PAIRED	RANDOM	METAGENOMIC	chicken gut metagenome	ILLUMINA	2017-11-26T00:00:00Z	NA	2019-03-20T00:08:00Z	2	HHCFJ02800	SRP125653	NA	150 mg/kg Sangrovit¬Æ (Macleaya cordata extract 3.75% w/w premix)	28-day	female	jejunum	pooled digesta from five chickens	poultry	gut	digesta	NA	China	NA	NA	NA	NA	NA
SRR6323142	WGS	275	2979379320	PRJNA417359	SAMN08010017	Metagenome or environmental	1245885776	AGRICULTURAL GENOMICS INSTITUTE AT SHENZHEN, CHINESE ACADEMY OF AGRICULTURAL SCIENCES	2015-02-09	public	fastq,run.zq,sra	gs,ncbi,s3	gs.US,ncbi.public,s3.us-east-1	SRX3423082	China	Asia	China:Hunan	Gallus gallus	NA	HiSeq X Ten	not collected	HHCFJ04200	PAIRED	RANDOM	METAGENOMIC	chicken gut metagenome	ILLUMINA	2017-11-26T00:00:00Z	NA	2019-03-19T23:41:00Z	2	HHCFJ04200	SRP125653	NA	150 mg/kg Sangrovit¬Æ (Macleaya cordata extract 3.75% w/w premix)	42-day	female	jejunum	pooled digesta from five chickens	poultry	gut	digesta	NA	China	NA	NA	NA	NA	NA
SRR6323143	WGS	294	5889887446	PRJNA417359	SAMN08010018	Metagenome or environmental	2217864971	AGRICULTURAL GENOMICS INSTITUTE AT SHENZHEN, CHINESE ACADEMY OF AGRICULTURAL SCIENCES	16/09/2015	public	fastq,run.zq,sra	gs,ncbi,s3	gs.US,ncbi.public,s3.us-east-1	SRX3423081	China	Asia	China:Hunan	Gallus gallus	NA	HiSeq X Ten	not collected	HHCFJ05601	PAIRED	RANDOM	METAGENOMIC	chicken gut metagenome	ILLUMINA	2017-11-26T00:00:00Z	NA	2019-03-20T00:43:00Z	2	HHCFJ05601	SRP125653	NA	150 mg/kg Sangrovit¬Æ (Macleaya cordata extract 3.75% w/w premix)	56-day	female	jejunum	digesta from one chicken (biological replicate 1)	poultry	gut	digesta	NA	China	NA	NA	NA	NA	NA
SRR6323144	WGS	293	4762781037	PRJNA417359	SAMN08010019	Metagenome or environmental	1793594076	AGRICULTURAL GENOMICS INSTITUTE AT SHENZHEN, CHINESE ACADEMY OF AGRICULTURAL SCIENCES	16/09/2015	public	fastq,run.zq,sra	gs,ncbi,s3	gs.US,ncbi.public,s3.us-east-1	SRX3423080	China	Asia	China:Hunan	Gallus gallus	NA	HiSeq X Ten	not collected	HHCFJ05602	PAIRED	RANDOM	METAGENOMIC	chicken gut metagenome	ILLUMINA	2017-11-26T00:00:00Z	NA	2019-03-20T00:43:00Z	2	HHCFJ05602	SRP125653	NA	150 mg/kg Sangrovit¬Æ (Macleaya cordata extract 3.75% w/w premix)	56-day	female	jejunum	digesta from one chicken (biological replicate 2)	poultry	gut	digesta	NA	China	NA	NA	NA	NA	NA
SRR6323145	WGS	292	5601248265	PRJNA417359	SAMN08010020	Metagenome or environmental	2153826447	AGRICULTURAL GENOMICS INSTITUTE AT SHENZHEN, CHINESE ACADEMY OF AGRICULTURAL SCIENCES	16/09/2015	public	fastq,run.zq,sra	gs,ncbi,s3	gs.US,ncbi.public,s3.us-east-1	SRX3423079	China	Asia	China:Hunan	Gallus gallus	NA	HiSeq X Ten	not collected	HHCFJ05603	PAIRED	RANDOM	METAGENOMIC	chicken gut metagenome	ILLUMINA	2017-11-26T00:00:00Z	NA	2019-03-20T01:04:00Z	2	HHCFJ05603	SRP125653	NA	150 mg/kg Sangrovit¬Æ (Macleaya cordata extract 3.75% w/w premix)	56-day	female	jejunum	digesta from one chicken (biological replicate 3)	poultry	gut	digesta	NA	China	NA	NA	NA	NA	NA
SRR6323146	WGS	291	5135646194	PRJNA417359	SAMN08010096	Metagenome or environmental	2005421397	AGRICULTURAL GENOMICS INSTITUTE AT SHENZHEN, CHINESE ACADEMY OF AGRICULTURAL SCIENCES	16/09/2015	public	fastq,run.zq,sra	gs,ncbi,s3	gs.US,ncbi.public,s3.us-east-1	SRX3423078	China	Asia	China:Hunan	Gallus gallus	NA	HiSeq X Ten	not collected	LHCFR05602	PAIRED	RANDOM	METAGENOMIC	chicken gut metagenome	ILLUMINA	2017-11-26T00:00:00Z	NA	2019-03-20T00:32:00Z	2	LHCFR05602	SRP125653	NA	15 mg/kg Sangrovit¬Æ (Macleaya cordata extract 3.75% w/w premix)	56-day	female	colorectum	digesta from one chicken (biological replicate 2)	poultry	gut	digesta	NA	China	NA	NA	NA	NA	NA
SRR6323147	WGS	291	5228025938	PRJNA417359	SAMN08010095	Metagenome or environmental	2040385993	AGRICULTURAL GENOMICS INSTITUTE AT SHENZHEN, CHINESE ACADEMY OF AGRICULTURAL SCIENCES	16/09/2015	public	fastq,run.zq,sra	gs,ncbi,s3	gs.US,ncbi.public,s3.us-east-1	SRX3423077	China	Asia	China:Hunan	Gallus gallus	NA	HiSeq X Ten	not collected	LHCFR05601	PAIRED	RANDOM	METAGENOMIC	chicken gut metagenome	ILLUMINA	2017-11-26T00:00:00Z	NA	2019-03-20T00:13:00Z	2	LHCFR05601	SRP125653	NA	15 mg/kg Sangrovit¬Æ (Macleaya cordata extract 3.75% w/w premix)	56-day	female	colorectum	digesta from one chicken (biological replicate 1)	poultry	gut	digesta	NA	China	NA	NA	NA	NA	NA
SRR6323148	WGS	288	4722101310	PRJNA417359	SAMN08010094	Metagenome or environmental	1951724681	AGRICULTURAL GENOMICS INSTITUTE AT SHENZHEN, CHINESE ACADEMY OF AGRICULTURAL SCIENCES	2015-02-09	public	fastq,run.zq,sra	gs,ncbi,s3	gs.US,ncbi.public,s3.us-east-1	SRX3423076	China	Asia	China:Hunan	Gallus gallus	NA	HiSeq X Ten	not collected	LHCFR04200	PAIRED	RANDOM	METAGENOMIC	chicken gut metagenome	ILLUMINA	2017-11-26T00:00:00Z	NA	2019-03-20T00:25:00Z	2	LHCFR04200	SRP125653	NA	15 mg/kg Sangrovit¬Æ (Macleaya cordata extract 3.75% w/w premix)	42-day	female	colorectum	pooled digesta from five chickens	poultry	gut	digesta	NA	China	NA	NA	NA	NA	NA
SRR6323149	WGS	289	5742357846	PRJNA417359	SAMN08010093	Metagenome or environmental	2361972551	AGRICULTURAL GENOMICS INSTITUTE AT SHENZHEN, CHINESE ACADEMY OF AGRICULTURAL SCIENCES	19/08/2015	public	fastq,run.zq,sra	gs,ncbi,s3	gs.US,ncbi.public,s3.us-east-1	SRX3423075	China	Asia	China:Hunan	Gallus gallus	NA	HiSeq X Ten	not collected	LHCFR02800	PAIRED	RANDOM	METAGENOMIC	chicken gut metagenome	ILLUMINA	2017-11-26T00:00:00Z	NA	2019-03-20T00:47:00Z	2	LHCFR02800	SRP125653	NA	15 mg/kg Sangrovit¬Æ (Macleaya cordata extract 3.75% w/w premix)	28-day	female	colorectum	pooled digesta from five chickens	poultry	gut	digesta	NA	China	NA	NA	NA	NA	NA
SRR6323150	WGS	272	2145945412	PRJNA417359	SAMN08010100	Metagenome or environmental	975966440	AGRICULTURAL GENOMICS INSTITUTE AT SHENZHEN, CHINESE ACADEMY OF AGRICULTURAL SCIENCES	2016-12-11	public	fastq,run.zq,sra	gs,ncbi,s3	gs.US,ncbi.public,s3.us-east-1	SRX3423074	China	Asia	China:Beijing	Gallus gallus	NA	HiSeq X Ten	not collected	MBJMC02800	PAIRED	RANDOM	METAGENOMIC	chicken gut metagenome	ILLUMINA	2017-11-26T00:00:00Z	NA	2019-03-19T23:24:00Z	2	MBJMC02800	SRP125653	NA	50 mg/kg Sangrovit¬Æ (Macleaya cordata extract 3.75% w/w premix)	28-day	male	caeca	pooled digesta from five chickens	poultry	gut	digesta	NA	China	NA	NA	NA	NA	NA
SRR6323151	WGS	269	1387911233	PRJNA417359	SAMN08010099	Metagenome or environmental	642712195	AGRICULTURAL GENOMICS INSTITUTE AT SHENZHEN, CHINESE ACADEMY OF AGRICULTURAL SCIENCES	29/10/2016	public	fastq,run.zq,sra	gs,ncbi,s3	gs.US,ncbi.public,s3.us-east-1	SRX3423073	China	Asia	China:Beijing	Gallus gallus	NA	HiSeq X Ten	not collected	MBJMC01400	PAIRED	RANDOM	METAGENOMIC	chicken gut metagenome	ILLUMINA	2017-11-26T00:00:00Z	NA	2019-03-19T23:10:00Z	2	MBJMC01400	SRP125653	NA	50 mg/kg Sangrovit¬Æ (Macleaya cordata extract 3.75% w/w premix)	14-day	male	caeca	pooled digesta from five chickens	poultry	gut	digesta	NA	China	NA	NA	NA	NA	NA
SRR6323152	WGS	283	3060560428	PRJNA417359	SAMN08010098	Metagenome or environmental	1348578924	AGRICULTURAL GENOMICS INSTITUTE AT SHENZHEN, CHINESE ACADEMY OF AGRICULTURAL SCIENCES	22/10/2016	public	fastq,run.zq,sra	gs,ncbi,s3	gs.US,ncbi.public,s3.us-east-1	SRX3423072	China	Asia	China:Beijing	Gallus gallus	NA	HiSeq X Ten	not collected	MBJMC00700	PAIRED	RANDOM	METAGENOMIC	chicken gut metagenome	ILLUMINA	2017-11-26T00:00:00Z	NA	2019-03-19T23:37:00Z	2	MBJMC00700	SRP125653	NA	50 mg/kg Sangrovit¬Æ (Macleaya cordata extract 3.75% w/w premix)	7-day	male	caeca	pooled digesta from five chickens	poultry	gut	digesta	NA	China	NA	NA	NA	NA	NA
SRR6323153	WGS	293	6281486958	PRJNA417359	SAMN08010097	Metagenome or environmental	2378764326	AGRICULTURAL GENOMICS INSTITUTE AT SHENZHEN, CHINESE ACADEMY OF AGRICULTURAL SCIENCES	16/09/2015	public	fastq,run.zq,sra	gs,ncbi,s3	gs.US,ncbi.public,s3.us-east-1	SRX3423071	China	Asia	China:Hunan	Gallus gallus	NA	HiSeq X Ten	not collected	LHCFR05603	PAIRED	RANDOM	METAGENOMIC	chicken gut metagenome	ILLUMINA	2017-11-26T00:00:00Z	NA	2019-03-20T01:18:00Z	2	LHCFR05603	SRP125653	NA	15 mg/kg Sangrovit¬Æ (Macleaya cordata extract 3.75% w/w premix)	56-day	female	colorectum	digesta from one chicken (biological replicate 3)	poultry	gut	digesta	NA	China	NA	NA	NA	NA	NA
SRR6323154	WGS	271	3239953414	PRJNA417359	SAMN08010102	Metagenome or environmental	1457567596	AGRICULTURAL GENOMICS INSTITUTE AT SHENZHEN, CHINESE ACADEMY OF AGRICULTURAL SCIENCES	26/11/2016	public	fastq,run.zq,sra	gs,ncbi,s3	gs.US,ncbi.public,s3.us-east-1	SRX3423070	China	Asia	China:Beijing	Gallus gallus	NA	HiSeq X Ten	not collected	MBJMC04201	PAIRED	RANDOM	METAGENOMIC	chicken gut metagenome	ILLUMINA	2017-11-26T00:00:00Z	NA	2019-03-20T00:01:00Z	2	MBJMC04201	SRP125653	NA	50 mg/kg Sangrovit¬Æ (Macleaya cordata extract 3.75% w/w premix)	42-day	male	caeca	digesta from one chicken (biological replicate 1)	poultry	gut	digesta	NA	China	NA	NA	NA	NA	NA
SRR6323155	WGS	273	2162962558	PRJNA417359	SAMN08010101	Metagenome or environmental	985923556	AGRICULTURAL GENOMICS INSTITUTE AT SHENZHEN, CHINESE ACADEMY OF AGRICULTURAL SCIENCES	26/11/2016	public	fastq,run.zq,sra	gs,ncbi,s3	gs.US,ncbi.public,s3.us-east-1	SRX3423069	China	Asia	China:Beijing	Gallus gallus	NA	HiSeq X Ten	not collected	MBJMC04200	PAIRED	RANDOM	METAGENOMIC	chicken gut metagenome	ILLUMINA	2017-11-26T00:00:00Z	NA	2019-03-19T23:30:00Z	2	MBJMC04200	SRP125653	NA	50 mg/kg Sangrovit¬Æ (Macleaya cordata extract 3.75% w/w premix)	42-day	male	caeca	pooled digesta from five chickens	poultry	gut	digesta	NA	China	NA	NA	NA	NA	NA
SRR6323156	WGS	271	1696941798	PRJNA417359	SAMN08009771	Metagenome or environmental	761384546	AGRICULTURAL GENOMICS INSTITUTE AT SHENZHEN, CHINESE ACADEMY OF AGRICULTURAL SCIENCES	26/11/2016	public	fastq,run.zq,sra	gs,ncbi,s3	gs.US,ncbi.public,s3.us-east-1	SRX3423068	China	Asia	China:Beijing	Gallus gallus	NA	HiSeq X Ten	not collected	CBJMI04201	PAIRED	RANDOM	METAGENOMIC	chicken gut metagenome	ILLUMINA	2017-11-26T00:00:00Z	NA	2019-03-19T23:13:00Z	2	CBJMI04201	SRP125653	NA	50 mg/kg Citifac¬Æ (Chlortetracycline 20% w/w premix)	42-day	male	ileum	digesta from one chicken (biological replicate 1)	poultry	gut	digesta	NA	China	NA	NA	NA	NA	NA
SRR6323157	WGS	269	1323014354	PRJNA417359	SAMN08009772	Metagenome or environmental	597263223	AGRICULTURAL GENOMICS INSTITUTE AT SHENZHEN, CHINESE ACADEMY OF AGRICULTURAL SCIENCES	26/11/2016	public	fastq,run.zq,sra	gs,ncbi,s3	gs.US,ncbi.public,s3.us-east-1	SRX3423067	China	Asia	China:Beijing	Gallus gallus	NA	HiSeq X Ten	not collected	CBJMI04202	PAIRED	RANDOM	METAGENOMIC	chicken gut metagenome	ILLUMINA	2017-11-26T00:00:00Z	NA	2019-03-19T23:06:00Z	2	CBJMI04202	SRP125653	NA	50 mg/kg Citifac¬Æ (Chlortetracycline 20% w/w premix)	42-day	male	ileum	digesta from one chicken (biological replicate 2)	poultry	gut	digesta	NA	China	NA	NA	NA	NA	NA
SRR6323158	WGS	286	3127990229	PRJNA417359	SAMN08009769	Metagenome or environmental	1363518079	AGRICULTURAL GENOMICS INSTITUTE AT SHENZHEN, CHINESE ACADEMY OF AGRICULTURAL SCIENCES	2016-12-11	public	fastq,run.zq,sra	gs,ncbi,s3	gs.US,ncbi.public,s3.us-east-1	SRX3423066	China	Asia	China:Beijing	Gallus gallus	NA	HiSeq X Ten	not collected	CBJMI02800	PAIRED	RANDOM	METAGENOMIC	chicken gut metagenome	ILLUMINA	2017-11-26T00:00:00Z	NA	2019-03-20T00:08:00Z	2	CBJMI02800	SRP125653	NA	50 mg/kg Citifac¬Æ (Chlortetracycline 20% w/w premix)	28-day	male	ileum	pooled digesta from five chickens	poultry	gut	digesta	NA	China	NA	NA	NA	NA	NA
SRR6323159	WGS	281	2087976736	PRJNA417359	SAMN08009770	Metagenome or environmental	929428254	AGRICULTURAL GENOMICS INSTITUTE AT SHENZHEN, CHINESE ACADEMY OF AGRICULTURAL SCIENCES	26/11/2016	public	fastq,run.zq,sra	gs,ncbi,s3	gs.US,ncbi.public,s3.us-east-1	SRX3423065	China	Asia	China:Beijing	Gallus gallus	NA	HiSeq X Ten	not collected	CBJMI04200	PAIRED	RANDOM	METAGENOMIC	chicken gut metagenome	ILLUMINA	2017-11-26T00:00:00Z	NA	2019-03-19T23:31:00Z	2	CBJMI04200	SRP125653	NA	50 mg/kg Citifac¬Æ (Chlortetracycline 20% w/w premix)	42-day	male	ileum	pooled digesta from five chickens	poultry	gut	digesta	NA	China	NA	NA	NA	NA	NA
SRR6323160	WGS	276	1798725442	PRJNA417359	SAMN08009767	Metagenome or environmental	815832646	AGRICULTURAL GENOMICS INSTITUTE AT SHENZHEN, CHINESE ACADEMY OF AGRICULTURAL SCIENCES	22/10/2016	public	fastq,run.zq,sra	gs,ncbi,s3	gs.US,ncbi.public,s3.us-east-1	SRX3423064	China	Asia	China:Beijing	Gallus gallus	NA	HiSeq X Ten	not collected	CBJMI00700	PAIRED	RANDOM	METAGENOMIC	chicken gut metagenome	ILLUMINA	2017-11-26T00:00:00Z	NA	2019-03-19T23:12:00Z	2	CBJMI00700	SRP125653	NA	50 mg/kg Citifac¬Æ (Chlortetracycline 20% w/w premix)	7-day	male	ileum	pooled digesta from five chickens	poultry	gut	digesta	NA	China	NA	NA	NA	NA	NA
SRR6323161	WGS	275	2027034737	PRJNA417359	SAMN08009768	Metagenome or environmental	913737771	AGRICULTURAL GENOMICS INSTITUTE AT SHENZHEN, CHINESE ACADEMY OF AGRICULTURAL SCIENCES	29/10/2016	public	fastq,run.zq,sra	gs,ncbi,s3	gs.US,ncbi.public,s3.us-east-1	SRX3423063	China	Asia	China:Beijing	Gallus gallus	NA	HiSeq X Ten	not collected	CBJMI01400	PAIRED	RANDOM	METAGENOMIC	chicken gut metagenome	ILLUMINA	2017-11-26T00:00:00Z	NA	2019-03-19T23:22:00Z	2	CBJMI01400	SRP125653	NA	50 mg/kg Citifac¬Æ (Chlortetracycline 20% w/w premix)	14-day	male	ileum	pooled digesta from five chickens	poultry	gut	digesta	NA	China	NA	NA	NA	NA	NA
SRR6323162	WGS	268	1590450136	PRJNA417359	SAMN08009765	Metagenome or environmental	715323635	AGRICULTURAL GENOMICS INSTITUTE AT SHENZHEN, CHINESE ACADEMY OF AGRICULTURAL SCIENCES	26/11/2016	public	fastq,run.zq,sra	gs,ncbi,s3	gs.US,ncbi.public,s3.us-east-1	SRX3423062	China	Asia	China:Beijing	Gallus gallus	NA	HiSeq X Ten	not collected	CBJMD04202	PAIRED	RANDOM	METAGENOMIC	chicken gut metagenome	ILLUMINA	2017-11-26T00:00:00Z	NA	2019-03-19T23:19:00Z	2	CBJMD04202	SRP125653	NA	50 mg/kg Citifac¬Æ (Chlortetracycline 20% w/w premix)	42-day	male	duodenum	digesta from one chicken (biological replicate 2)	poultry	gut	digesta	NA	China	NA	NA	NA	NA	NA
SRR6323163	WGS	272	1510338405	PRJNA417359	SAMN08009766	Metagenome or environmental	672207322	AGRICULTURAL GENOMICS INSTITUTE AT SHENZHEN, CHINESE ACADEMY OF AGRICULTURAL SCIENCES	26/11/2016	public	fastq,run.zq,sra	gs,ncbi,s3	gs.US,ncbi.public,s3.us-east-1	SRX3423061	China	Asia	China:Beijing	Gallus gallus	NA	HiSeq X Ten	not collected	CBJMD04203	PAIRED	RANDOM	METAGENOMIC	chicken gut metagenome	ILLUMINA	2017-11-26T00:00:00Z	NA	2019-03-19T23:14:00Z	2	CBJMD04203	SRP125653	NA	50 mg/kg Citifac¬Æ (Chlortetracycline 20% w/w premix)	42-day	male	duodenum	digesta from one chicken (biological replicate 3)	poultry	gut	digesta	NA	China	NA	NA	NA	NA	NA
SRR6323164	WGS	276	1864169129	PRJNA417359	SAMN08009763	Metagenome or environmental	816528409	AGRICULTURAL GENOMICS INSTITUTE AT SHENZHEN, CHINESE ACADEMY OF AGRICULTURAL SCIENCES	26/11/2016	public	fastq,run.zq,sra	gs,ncbi,s3	gs.US,ncbi.public,s3.us-east-1	SRX3423060	China	Asia	China:Beijing	Gallus gallus	NA	HiSeq X Ten	not collected	CBJMD04200	PAIRED	RANDOM	METAGENOMIC	chicken gut metagenome	ILLUMINA	2017-11-26T00:00:00Z	NA	2019-03-19T23:20:00Z	2	CBJMD04200	SRP125653	NA	50 mg/kg Citifac¬Æ (Chlortetracycline 20% w/w premix)	42-day	male	duodenum	pooled digesta from five chickens	poultry	gut	digesta	NA	China	NA	NA	NA	NA	NA
SRR6323165	WGS	273	1930421750	PRJNA417359	SAMN08009764	Metagenome or environmental	858838904	AGRICULTURAL GENOMICS INSTITUTE AT SHENZHEN, CHINESE ACADEMY OF AGRICULTURAL SCIENCES	26/11/2016	public	fastq,run.zq,sra	gs,ncbi,s3	gs.US,ncbi.public,s3.us-east-1	SRX3423059	China	Asia	China:Beijing	Gallus gallus	NA	HiSeq X Ten	not collected	CBJMD04201	PAIRED	RANDOM	METAGENOMIC	chicken gut metagenome	ILLUMINA	2017-11-26T00:00:00Z	NA	2019-03-19T23:17:00Z	2	CBJMD04201	SRP125653	NA	50 mg/kg Citifac¬Æ (Chlortetracycline 20% w/w premix)	42-day	male	duodenum	digesta from one chicken (biological replicate 1)	poultry	gut	digesta	NA	China	NA	NA	NA	NA	NA
SRR6323166	WGS	237	3199548983	PRJNA417359	SAMN08009882	Metagenome or environmental	1287742836	AGRICULTURAL GENOMICS INSTITUTE AT SHENZHEN, CHINESE ACADEMY OF AGRICULTURAL SCIENCES	19/05/2015	public	fastq,run.zq,sra	gs,ncbi,s3	gs.US,ncbi.public,s3.us-east-1	SRX3423058	China	Asia	China:Hunan	Gallus gallus	NA	Illumina HiSeq 2500	not collected	DHCMR07803	PAIRED	RANDOM	METAGENOMIC	chicken gut metagenome	ILLUMINA	2017-11-26T00:00:00Z	NA	2019-03-20T00:04:00Z	2	DHCMR07803	SRP125653	NA	not collected	78-day	male	colorectum	digesta from one chicken (biological replicate 3)	poultry	gut	digesta	NA	China	NA	NA	NA	NA	NA
SRR6323167	WGS	246	3921693527	PRJNA417359	SAMN08009881	Metagenome or environmental	1484948367	AGRICULTURAL GENOMICS INSTITUTE AT SHENZHEN, CHINESE ACADEMY OF AGRICULTURAL SCIENCES	19/05/2015	public	fastq,run.zq,sra	gs,ncbi,s3	gs.US,ncbi.public,s3.us-east-1	SRX3423057	China	Asia	China:Hunan	Gallus gallus	NA	Illumina HiSeq 2500	not collected	DHCMR07802	PAIRED	RANDOM	METAGENOMIC	chicken gut metagenome	ILLUMINA	2017-11-26T00:00:00Z	NA	2019-03-20T00:13:00Z	2	DHCMR07802	SRP125653	NA	not collected	78-day	male	colorectum	digesta from one chicken (biological replicate 2)	poultry	gut	digesta	NA	China	NA	NA	NA	NA	NA
SRR6323168	WGS	246	3242469210	PRJNA417359	SAMN08009876	Metagenome or environmental	1246438930	AGRICULTURAL GENOMICS INSTITUTE AT SHENZHEN, CHINESE ACADEMY OF AGRICULTURAL SCIENCES	19/05/2015	public	fastq,run.zq,sra	gs,ncbi,s3	gs.US,ncbi.public,s3.us-east-1	SRX3423056	China	Asia	China:Hunan	Gallus gallus	NA	Illumina HiSeq 2500	not collected	DHCMI07803	PAIRED	RANDOM	METAGENOMIC	chicken gut metagenome	ILLUMINA	2017-11-26T00:00:00Z	NA	2019-03-20T00:08:00Z	2	DHCMI07803	SRP125653	NA	not collected	78-day	male	ileum	digesta from one chicken (biological replicate 3)	poultry	gut	digesta	NA	China	NA	NA	NA	NA	NA
SRR6323169	WGS	235	2656029321	PRJNA417359	SAMN08009875	Metagenome or environmental	1077437588	AGRICULTURAL GENOMICS INSTITUTE AT SHENZHEN, CHINESE ACADEMY OF AGRICULTURAL SCIENCES	19/05/2015	public	fastq,run.zq,sra	gs,ncbi,s3	gs.US,ncbi.public,s3.us-east-1	SRX3423055	China	Asia	China:Hunan	Gallus gallus	NA	Illumina HiSeq 2500	not collected	DHCMI07802	PAIRED	RANDOM	METAGENOMIC	chicken gut metagenome	ILLUMINA	2017-11-26T00:00:00Z	NA	2019-03-19T23:50:00Z	2	DHCMI07802	SRP125653	NA	not collected	78-day	male	ileum	digesta from one chicken (biological replicate 2)	poultry	gut	digesta	NA	China	NA	NA	NA	NA	NA
SRR6323170	WGS	247	3286552260	PRJNA417359	SAMN08009874	Metagenome or environmental	1209224110	AGRICULTURAL GENOMICS INSTITUTE AT SHENZHEN, CHINESE ACADEMY OF AGRICULTURAL SCIENCES	19/05/2015	public	fastq,run.zq,sra	gs,ncbi,s3	gs.US,ncbi.public,s3.us-east-1	SRX3423054	China	Asia	China:Hunan	Gallus gallus	NA	Illumina HiSeq 2500	not collected	DHCMI07801	PAIRED	RANDOM	METAGENOMIC	chicken gut metagenome	ILLUMINA	2017-11-26T00:00:00Z	NA	2019-03-20T00:23:00Z	2	DHCMI07801	SRP125653	NA	not collected	78-day	male	ileum	digesta from one chicken (biological replicate 1)	poultry	gut	digesta	NA	China	NA	NA	NA	NA	NA
SRR6323171	WGS	246	3582742991	PRJNA417359	SAMN08009873	Metagenome or environmental	1367561169	AGRICULTURAL GENOMICS INSTITUTE AT SHENZHEN, CHINESE ACADEMY OF AGRICULTURAL SCIENCES	19/05/2015	public	fastq,run.zq,sra	gs,ncbi,s3	gs.US,ncbi.public,s3.us-east-1	SRX3423053	China	Asia	China:Hunan	Gallus gallus	NA	Illumina HiSeq 2500	not collected	DHCMD07803	PAIRED	RANDOM	METAGENOMIC	chicken gut metagenome	ILLUMINA	2017-11-26T00:00:00Z	NA	2019-03-20T00:20:00Z	2	DHCMD07803	SRP125653	NA	not collected	78-day	male	duodenum	digesta from one chicken (biological replicate 3)	poultry	gut	digesta	NA	China	NA	NA	NA	NA	NA
SRR6323172	WGS	247	3397303110	PRJNA417359	SAMN08009880	Metagenome or environmental	1265949599	AGRICULTURAL GENOMICS INSTITUTE AT SHENZHEN, CHINESE ACADEMY OF AGRICULTURAL SCIENCES	19/05/2015	public	fastq,run.zq,sra	gs,ncbi,s3	gs.US,ncbi.public,s3.us-east-1	SRX3423052	China	Asia	China:Hunan	Gallus gallus	NA	Illumina HiSeq 2500	not collected	DHCMR07801	PAIRED	RANDOM	METAGENOMIC	chicken gut metagenome	ILLUMINA	2017-11-26T00:00:00Z	NA	2019-03-20T00:09:00Z	2	DHCMR07801	SRP125653	NA	not collected	78-day	male	colorectum	digesta from one chicken (biological replicate 1)	poultry	gut	digesta	NA	China	NA	NA	NA	NA	NA
SRR6323173	WGS	246	4336716851	PRJNA417359	SAMN08009879	Metagenome or environmental	1672892127	AGRICULTURAL GENOMICS INSTITUTE AT SHENZHEN, CHINESE ACADEMY OF AGRICULTURAL SCIENCES	19/05/2015	public	fastq,run.zq,sra	gs,ncbi,s3	gs.US,ncbi.public,s3.us-east-1	SRX3423051	China	Asia	China:Hunan	Gallus gallus	NA	Illumina HiSeq 2500	not collected	DHCMJ07803	PAIRED	RANDOM	METAGENOMIC	chicken gut metagenome	ILLUMINA	2017-11-26T00:00:00Z	NA	2019-03-20T00:44:00Z	2	DHCMJ07803	SRP125653	NA	not collected	78-day	male	jejunum	digesta from one chicken (biological replicate 3)	poultry	gut	digesta	NA	China	NA	NA	NA	NA	NA
SRR6323174	WGS	245	2785839464	PRJNA417359	SAMN08009878	Metagenome or environmental	1078034172	AGRICULTURAL GENOMICS INSTITUTE AT SHENZHEN, CHINESE ACADEMY OF AGRICULTURAL SCIENCES	19/05/2015	public	fastq,run.zq,sra	gs,ncbi,s3	gs.US,ncbi.public,s3.us-east-1	SRX3423050	China	Asia	China:Hunan	Gallus gallus	NA	Illumina HiSeq 2500	not collected	DHCMJ07802	PAIRED	RANDOM	METAGENOMIC	chicken gut metagenome	ILLUMINA	2017-11-26T00:00:00Z	NA	2019-03-19T23:56:00Z	2	DHCMJ07802	SRP125653	NA	not collected	78-day	male	jejunum	digesta from one chicken (biological replicate 2)	poultry	gut	digesta	NA	China	NA	NA	NA	NA	NA
SRR6323175	WGS	247	3757666348	PRJNA417359	SAMN08009877	Metagenome or environmental	1400464921	AGRICULTURAL GENOMICS INSTITUTE AT SHENZHEN, CHINESE ACADEMY OF AGRICULTURAL SCIENCES	19/05/2015	public	fastq,run.zq,sra	gs,ncbi,s3	gs.US,ncbi.public,s3.us-east-1	SRX3423049	China	Asia	China:Hunan	Gallus gallus	NA	Illumina HiSeq 2500	not collected	DHCMJ07801	PAIRED	RANDOM	METAGENOMIC	chicken gut metagenome	ILLUMINA	2017-11-26T00:00:00Z	NA	2019-03-20T00:17:00Z	2	DHCMJ07801	SRP125653	NA	not collected	78-day	male	jejunum	digesta from one chicken (biological replicate 1)	poultry	gut	digesta	NA	China	NA	NA	NA	NA	NA
SRR6323176	WGS	270	3691713609	PRJNA417359	SAMN08010060	Metagenome or environmental	1672055404	AGRICULTURAL GENOMICS INSTITUTE AT SHENZHEN, CHINESE ACADEMY OF AGRICULTURAL SCIENCES	26/11/2016	public	fastq,run.zq,sra	gs,ncbi,s3	gs.US,ncbi.public,s3.us-east-1	SRX3423048	China	Asia	China:Beijing	Gallus gallus	NA	HiSeq X Ten	not collected	LBJMR04201	PAIRED	RANDOM	METAGENOMIC	chicken gut metagenome	ILLUMINA	2017-11-26T00:00:00Z	NA	2019-03-20T00:03:00Z	2	LBJMR04201	SRP125653	NA	15 mg/kg Sangrovit¬Æ (Macleaya cordata extract 3.75% w/w premix)	42-day	male	colorectum	digesta from one chicken (biological replicate 1)	poultry	gut	digesta	NA	China	NA	NA	NA	NA	NA
SRR6323177	WGS	280	2272580005	PRJNA417359	SAMN08010059	Metagenome or environmental	1016035691	AGRICULTURAL GENOMICS INSTITUTE AT SHENZHEN, CHINESE ACADEMY OF AGRICULTURAL SCIENCES	26/11/2016	public	fastq,run.zq,sra	gs,ncbi,s3	gs.US,ncbi.public,s3.us-east-1	SRX3423047	China	Asia	China:Beijing	Gallus gallus	NA	HiSeq X Ten	not collected	LBJMR04200	PAIRED	RANDOM	METAGENOMIC	chicken gut metagenome	ILLUMINA	2017-11-26T00:00:00Z	NA	2019-03-19T23:33:00Z	2	LBJMR04200	SRP125653	NA	15 mg/kg Sangrovit¬Æ (Macleaya cordata extract 3.75% w/w premix)	42-day	male	colorectum	pooled digesta from five chickens	poultry	gut	digesta	NA	China	NA	NA	NA	NA	NA
SRR6323178	WGS	282	3529493549	PRJNA417359	SAMN08010058	Metagenome or environmental	1557348129	AGRICULTURAL GENOMICS INSTITUTE AT SHENZHEN, CHINESE ACADEMY OF AGRICULTURAL SCIENCES	2016-12-11	public	fastq,run.zq,sra	gs,ncbi,s3	gs.US,ncbi.public,s3.us-east-1	SRX3423046	China	Asia	China:Beijing	Gallus gallus	NA	HiSeq X Ten	not collected	LBJMR02800	PAIRED	RANDOM	METAGENOMIC	chicken gut metagenome	ILLUMINA	2017-11-26T00:00:00Z	NA	2019-03-19T23:54:00Z	2	LBJMR02800	SRP125653	NA	15 mg/kg Sangrovit¬Æ (Macleaya cordata extract 3.75% w/w premix)	28-day	male	colorectum	pooled digesta from five chickens	poultry	gut	digesta	NA	China	NA	NA	NA	NA	NA
SRR6323179	WGS	277	810531460	PRJNA417359	SAMN08010057	Metagenome or environmental	360089118	AGRICULTURAL GENOMICS INSTITUTE AT SHENZHEN, CHINESE ACADEMY OF AGRICULTURAL SCIENCES	29/10/2016	public	fastq,run.zq,sra	gs,ncbi,s3	gs.US,ncbi.public,s3.us-east-1	SRX3423045	China	Asia	China:Beijing	Gallus gallus	NA	HiSeq X Ten	not collected	LBJMR01400	PAIRED	RANDOM	METAGENOMIC	chicken gut metagenome	ILLUMINA	2017-11-26T00:00:00Z	NA	2019-03-19T22:51:00Z	2	LBJMR01400	SRP125653	NA	15 mg/kg Sangrovit¬Æ (Macleaya cordata extract 3.75% w/w premix)	14-day	male	colorectum	pooled digesta from five chickens	poultry	gut	digesta	NA	China	NA	NA	NA	NA	NA
SRR6323180	WGS	266	93176100	PRJNA417359	SAMN08010056	Metagenome or environmental	42644169	AGRICULTURAL GENOMICS INSTITUTE AT SHENZHEN, CHINESE ACADEMY OF AGRICULTURAL SCIENCES	22/10/2016	public	fastq,run.zq,sra	gs,ncbi,s3	gs.US,ncbi.public,s3.us-east-1	SRX3423044	China	Asia	China:Beijing	Gallus gallus	NA	HiSeq X Ten	not collected	LBJMR00700	PAIRED	RANDOM	METAGENOMIC	chicken gut metagenome	ILLUMINA	2017-11-26T00:00:00Z	NA	2019-03-19T22:35:00Z	2	LBJMR00700	SRP125653	NA	15 mg/kg Sangrovit¬Æ (Macleaya cordata extract 3.75% w/w premix)	7-day	male	colorectum	pooled digesta from five chickens	poultry	gut	digesta	NA	China	NA	NA	NA	NA	NA
SRR6323181	WGS	271	2124196330	PRJNA417359	SAMN08010055	Metagenome or environmental	963949572	AGRICULTURAL GENOMICS INSTITUTE AT SHENZHEN, CHINESE ACADEMY OF AGRICULTURAL SCIENCES	26/11/2016	public	fastq,run.zq,sra	gs,ncbi,s3	gs.US,ncbi.public,s3.us-east-1	SRX3423043	China	Asia	China:Beijing	Gallus gallus	NA	HiSeq X Ten	not collected	LBJMJ04203	PAIRED	RANDOM	METAGENOMIC	chicken gut metagenome	ILLUMINA	2017-11-26T00:00:00Z	NA	2019-03-19T23:23:00Z	2	LBJMJ04203	SRP125653	NA	15 mg/kg Sangrovit¬Æ (Macleaya cordata extract 3.75% w/w premix)	42-day	male	jejunum	digesta from one chicken (biological replicate 3)	poultry	gut	digesta	NA	China	NA	NA	NA	NA	NA
SRR6323182	WGS	273	4053612845	PRJNA417359	SAMN08010054	Metagenome or environmental	1792337282	AGRICULTURAL GENOMICS INSTITUTE AT SHENZHEN, CHINESE ACADEMY OF AGRICULTURAL SCIENCES	26/11/2016	public	fastq,run.zq,sra	gs,ncbi,s3	gs.US,ncbi.public,s3.us-east-1	SRX3423042	China	Asia	China:Beijing	Gallus gallus	NA	HiSeq X Ten	not collected	LBJMJ04202	PAIRED	RANDOM	METAGENOMIC	chicken gut metagenome	ILLUMINA	2017-11-26T00:00:00Z	NA	2019-03-20T00:21:00Z	2	LBJMJ04202	SRP125653	NA	15 mg/kg Sangrovit¬Æ (Macleaya cordata extract 3.75% w/w premix)	42-day	male	jejunum	digesta from one chicken (biological replicate 2)	poultry	gut	digesta	NA	China	NA	NA	NA	NA	NA
SRR6323183	WGS	271	2076061535	PRJNA417359	SAMN08010053	Metagenome or environmental	945097171	AGRICULTURAL GENOMICS INSTITUTE AT SHENZHEN, CHINESE ACADEMY OF AGRICULTURAL SCIENCES	26/11/2016	public	fastq,run.zq,sra	gs,ncbi,s3	gs.US,ncbi.public,s3.us-east-1	SRX3423041	China	Asia	China:Beijing	Gallus gallus	NA	HiSeq X Ten	not collected	LBJMJ04201	PAIRED	RANDOM	METAGENOMIC	chicken gut metagenome	ILLUMINA	2017-11-26T00:00:00Z	NA	2019-03-19T23:25:00Z	2	LBJMJ04201	SRP125653	NA	15 mg/kg Sangrovit¬Æ (Macleaya cordata extract 3.75% w/w premix)	42-day	male	jejunum	digesta from one chicken (biological replicate 1)	poultry	gut	digesta	NA	China	NA	NA	NA	NA	NA
SRR6323184	WGS	271	2568602912	PRJNA417359	SAMN08010062	Metagenome or environmental	1167266375	AGRICULTURAL GENOMICS INSTITUTE AT SHENZHEN, CHINESE ACADEMY OF AGRICULTURAL SCIENCES	26/11/2016	public	fastq,run.zq,sra	gs,ncbi,s3	gs.US,ncbi.public,s3.us-east-1	SRX3423040	China	Asia	China:Beijing	Gallus gallus	NA	HiSeq X Ten	not collected	LBJMR04203	PAIRED	RANDOM	METAGENOMIC	chicken gut metagenome	ILLUMINA	2017-11-26T00:00:00Z	NA	2019-03-19T23:35:00Z	2	LBJMR04203	SRP125653	NA	15 mg/kg Sangrovit¬Æ (Macleaya cordata extract 3.75% w/w premix)	42-day	male	colorectum	digesta from one chicken (biological replicate 3)	poultry	gut	digesta	NA	China	NA	NA	NA	NA	NA
SRR6323185	WGS	271	2398067563	PRJNA417359	SAMN08010061	Metagenome or environmental	1094676891	AGRICULTURAL GENOMICS INSTITUTE AT SHENZHEN, CHINESE ACADEMY OF AGRICULTURAL SCIENCES	26/11/2016	public	fastq,run.zq,sra	gs,ncbi,s3	gs.US,ncbi.public,s3.us-east-1	SRX3423039	China	Asia	China:Beijing	Gallus gallus	NA	HiSeq X Ten	not collected	LBJMR04202	PAIRED	RANDOM	METAGENOMIC	chicken gut metagenome	ILLUMINA	2017-11-26T00:00:00Z	NA	2019-03-19T23:31:00Z	2	LBJMR04202	SRP125653	NA	15 mg/kg Sangrovit¬Æ (Macleaya cordata extract 3.75% w/w premix)	42-day	male	colorectum	digesta from one chicken (biological replicate 2)	poultry	gut	digesta	NA	China	NA	NA	NA	NA	NA
SRR6323186	WGS	283	2937172592	PRJNA417359	SAMN08010221	Metagenome or environmental	1108509096	AGRICULTURAL GENOMICS INSTITUTE AT SHENZHEN, CHINESE ACADEMY OF AGRICULTURAL SCIENCES	16/09/2015	public	fastq,run.zq,sra	gs,ncbi,s3	gs.US,ncbi.public,s3.us-east-1	SRX3423038	China	Asia	China:Hunan	Gallus gallus	NA	HiSeq X Ten	not collected	NHCFD05601	PAIRED	RANDOM	METAGENOMIC	chicken gut metagenome	ILLUMINA	2017-11-26T00:00:00Z	NA	2019-03-19T23:40:00Z	2	NHCFD05601	SRP125653	NA	None	56-day	female	duodenum	digesta from one chicken (biological replicate 1)	poultry	gut	digesta	NA	China	NA	NA	NA	NA	NA
SRR6323187	WGS	246	1792556563	PRJNA417359	SAMN08010222	Metagenome or environmental	670410941	AGRICULTURAL GENOMICS INSTITUTE AT SHENZHEN, CHINESE ACADEMY OF AGRICULTURAL SCIENCES	16/09/2015	public	fastq,run.zq,sra	gs,ncbi,s3	gs.US,ncbi.public,s3.us-east-1	SRX3423037	China	Asia	China:Hunan	Gallus gallus	NA	Illumina HiSeq 2500	not collected	NHCFD05602	PAIRED	RANDOM	METAGENOMIC	chicken gut metagenome	ILLUMINA	2017-11-26T00:00:00Z	NA	2019-03-19T23:22:00Z	2	NHCFD05602	SRP125653	NA	None	56-day	female	duodenum	digesta from one chicken (biological replicate 2)	poultry	gut	digesta	NA	China	NA	NA	NA	NA	NA
SRR6323188	WGS	274	2848360673	PRJNA417359	SAMN08009780	Metagenome or environmental	1271643015	AGRICULTURAL GENOMICS INSTITUTE AT SHENZHEN, CHINESE ACADEMY OF AGRICULTURAL SCIENCES	26/11/2016	public	fastq,run.zq,sra	gs,ncbi,s3	gs.US,ncbi.public,s3.us-east-1	SRX3423036	China	Asia	China:Beijing	Gallus gallus	NA	HiSeq X Ten	not collected	CBJMJ04203	PAIRED	RANDOM	METAGENOMIC	chicken gut metagenome	ILLUMINA	2017-11-26T00:00:00Z	NA	2019-03-19T23:39:00Z	2	CBJMJ04203	SRP125653	NA	50 mg/kg Citifac¬Æ (Chlortetracycline 20% w/w premix)	42-day	male	jejunum	digesta from one chicken (biological replicate 3)	poultry	gut	digesta	NA	China	NA	NA	NA	NA	NA
SRR6323189	WGS	269	1006922130	PRJNA417359	SAMN08009779	Metagenome or environmental	454611875	AGRICULTURAL GENOMICS INSTITUTE AT SHENZHEN, CHINESE ACADEMY OF AGRICULTURAL SCIENCES	26/11/2016	public	fastq,run.zq,sra	gs,ncbi,s3	gs.US,ncbi.public,s3.us-east-1	SRX3423035	China	Asia	China:Beijing	Gallus gallus	NA	HiSeq X Ten	not collected	CBJMJ04202	PAIRED	RANDOM	METAGENOMIC	chicken gut metagenome	ILLUMINA	2017-11-26T00:00:00Z	NA	2019-03-19T23:01:00Z	2	CBJMJ04202	SRP125653	NA	50 mg/kg Citifac¬Æ (Chlortetracycline 20% w/w premix)	42-day	male	jejunum	digesta from one chicken (biological replicate 2)	poultry	gut	digesta	NA	China	NA	NA	NA	NA	NA
SRR6323190	WGS	275	2562031843	PRJNA417359	SAMN08009778	Metagenome or environmental	1152989567	AGRICULTURAL GENOMICS INSTITUTE AT SHENZHEN, CHINESE ACADEMY OF AGRICULTURAL SCIENCES	26/11/2016	public	run.zq,sra,fastq	gs,ncbi,s3	gs.US,ncbi.public,s3.us-east-1	SRX3423034	China	Asia	China:Beijing	Gallus gallus	NA	HiSeq X Ten	not collected	CBJMJ04201	PAIRED	RANDOM	METAGENOMIC	chicken gut metagenome	ILLUMINA	2017-11-26T00:00:00Z	NA	2019-03-19T23:33:00Z	2	CBJMJ04201	SRP125653	NA	50 mg/kg Citifac¬Æ (Chlortetracycline 20% w/w premix)	42-day	male	jejunum	digesta from one chicken (biological replicate 1)	poultry	gut	digesta	NA	China	NA	NA	NA	NA	NA
SRR6323191	WGS	287	2565158314	PRJNA417359	SAMN08009777	Metagenome or environmental	1116439657	AGRICULTURAL GENOMICS INSTITUTE AT SHENZHEN, CHINESE ACADEMY OF AGRICULTURAL SCIENCES	26/11/2016	public	fastq,run.zq,sra	gs,ncbi,s3	gs.US,ncbi.public,s3.us-east-1	SRX3423033	China	Asia	China:Beijing	Gallus gallus	NA	HiSeq X Ten	not collected	CBJMJ04200	PAIRED	RANDOM	METAGENOMIC	chicken gut metagenome	ILLUMINA	2017-11-26T00:00:00Z	NA	2019-03-19T23:34:00Z	2	CBJMJ04200	SRP125653	NA	50 mg/kg Citifac¬Æ (Chlortetracycline 20% w/w premix)	42-day	male	jejunum	pooled digesta from five chickens	poultry	gut	digesta	NA	China	NA	NA	NA	NA	NA
SRR6323192	WGS	286	2944970889	PRJNA417359	SAMN08009776	Metagenome or environmental	1271697519	AGRICULTURAL GENOMICS INSTITUTE AT SHENZHEN, CHINESE ACADEMY OF AGRICULTURAL SCIENCES	2016-12-11	public	fastq,run.zq,sra	gs,ncbi,s3	gs.US,ncbi.public,s3.us-east-1	SRX3423032	China	Asia	China:Beijing	Gallus gallus	NA	HiSeq X Ten	not collected	CBJMJ02800	PAIRED	RANDOM	METAGENOMIC	chicken gut metagenome	ILLUMINA	2017-11-26T00:00:00Z	NA	2019-03-19T23:38:00Z	2	CBJMJ02800	SRP125653	NA	50 mg/kg Citifac¬Æ (Chlortetracycline 20% w/w premix)	28-day	male	jejunum	pooled digesta from five chickens	poultry	gut	digesta	NA	China	NA	NA	NA	NA	NA
SRR6323193	WGS	275	992253247	PRJNA417359	SAMN08009775	Metagenome or environmental	446034783	AGRICULTURAL GENOMICS INSTITUTE AT SHENZHEN, CHINESE ACADEMY OF AGRICULTURAL SCIENCES	29/10/2016	public	fastq,run.zq,sra	gs,ncbi,s3	gs.US,ncbi.public,s3.us-east-1	SRX3423031	China	Asia	China:Beijing	Gallus gallus	NA	HiSeq X Ten	not collected	CBJMJ01400	PAIRED	RANDOM	METAGENOMIC	chicken gut metagenome	ILLUMINA	2017-11-26T00:00:00Z	NA	2019-03-19T22:53:00Z	2	CBJMJ01400	SRP125653	NA	50 mg/kg Citifac¬Æ (Chlortetracycline 20% w/w premix)	14-day	male	jejunum	pooled digesta from five chickens	poultry	gut	digesta	NA	China	NA	NA	NA	NA	NA
SRR6323194	WGS	260	226264186	PRJNA417359	SAMN08009774	Metagenome or environmental	104103276	AGRICULTURAL GENOMICS INSTITUTE AT SHENZHEN, CHINESE ACADEMY OF AGRICULTURAL SCIENCES	22/10/2016	public	fastq,run.zq,sra	gs,ncbi,s3	gs.US,ncbi.public,s3.us-east-1	SRX3423030	China	Asia	China:Beijing	Gallus gallus	NA	HiSeq X Ten	not collected	CBJMJ00700	PAIRED	RANDOM	METAGENOMIC	chicken gut metagenome	ILLUMINA	2017-11-26T00:00:00Z	NA	2019-03-19T22:33:00Z	2	CBJMJ00700	SRP125653	NA	50 mg/kg Citifac¬Æ (Chlortetracycline 20% w/w premix)	7-day	male	jejunum	pooled digesta from five chickens	poultry	gut	digesta	NA	China	NA	NA	NA	NA	NA
SRR6323195	WGS	271	1302678243	PRJNA417359	SAMN08009773	Metagenome or environmental	583191235	AGRICULTURAL GENOMICS INSTITUTE AT SHENZHEN, CHINESE ACADEMY OF AGRICULTURAL SCIENCES	26/11/2016	public	fastq,run.zq,sra	gs,ncbi,s3	gs.US,ncbi.public,s3.us-east-1	SRX3423029	China	Asia	China:Beijing	Gallus gallus	NA	HiSeq X Ten	not collected	CBJMI04203	PAIRED	RANDOM	METAGENOMIC	chicken gut metagenome	ILLUMINA	2017-11-26T00:00:00Z	NA	2019-03-19T23:02:00Z	2	CBJMI04203	SRP125653	NA	50 mg/kg Citifac¬Æ (Chlortetracycline 20% w/w premix)	42-day	male	ileum	digesta from one chicken (biological replicate 3)	poultry	gut	digesta	NA	China	NA	NA	NA	NA	NA
SRR6323196	WGS	279	618364279	PRJNA417359	SAMN08010219	Metagenome or environmental	261563424	AGRICULTURAL GENOMICS INSTITUTE AT SHENZHEN, CHINESE ACADEMY OF AGRICULTURAL SCIENCES	19/08/2015	public	fastq,run.zq,sra	gs,ncbi,s3	gs.US,ncbi.public,s3.us-east-1	SRX3423028	China	Asia	China:Hunan	Gallus gallus	NA	HiSeq X Ten	not collected	NHCFD02800	PAIRED	RANDOM	METAGENOMIC	chicken gut metagenome	ILLUMINA	2017-11-26T00:00:00Z	NA	2019-03-19T22:46:00Z	2	NHCFD02800	SRP125653	NA	None	28-day	female	duodenum	pooled digesta from five chickens	poultry	gut	digesta	NA	China	NA	NA	NA	NA	NA
SRR6323197	WGS	288	3183257061	PRJNA417359	SAMN08010220	Metagenome or environmental	1311188118	AGRICULTURAL GENOMICS INSTITUTE AT SHENZHEN, CHINESE ACADEMY OF AGRICULTURAL SCIENCES	2015-02-09	public	fastq,run.zq,sra	gs,ncbi,s3	gs.US,ncbi.public,s3.us-east-1	SRX3423027	China	Asia	China:Hunan	Gallus gallus	NA	HiSeq X Ten	not collected	NHCFD04200	PAIRED	RANDOM	METAGENOMIC	chicken gut metagenome	ILLUMINA	2017-11-26T00:00:00Z	NA	2019-03-19T23:53:00Z	2	NHCFD04200	SRP125653	NA	None	42-day	female	duodenum	pooled digesta from five chickens	poultry	gut	digesta	NA	China	NA	NA	NA	NA	NA
SRR6323198	WGS	288	3221683807	PRJNA417359	SAMN08010217	Metagenome or environmental	1348326435	AGRICULTURAL GENOMICS INSTITUTE AT SHENZHEN, CHINESE ACADEMY OF AGRICULTURAL SCIENCES	29/07/2015	public	fastq,run.zq,sra	gs,ncbi,s3	gs.US,ncbi.public,s3.us-east-1	SRX3423026	China	Asia	China:Hunan	Gallus gallus	NA	HiSeq X Ten	not collected	NHCFD00700	PAIRED	RANDOM	METAGENOMIC	chicken gut metagenome	ILLUMINA	2017-11-26T00:00:00Z	NA	2019-03-19T23:56:00Z	2	NHCFD00700	SRP125653	NA	None	7-day	female	duodenum	pooled digesta from five chickens	poultry	gut	digesta	NA	China	NA	NA	NA	NA	NA
SRR6323199	WGS	285	1730864365	PRJNA417359	SAMN08010218	Metagenome or environmental	723640678	AGRICULTURAL GENOMICS INSTITUTE AT SHENZHEN, CHINESE ACADEMY OF AGRICULTURAL SCIENCES	2015-05-08	public	fastq,run.zq,sra	gs,ncbi,s3	gs.US,ncbi.public,s3.us-east-1	SRX3423025	China	Asia	China:Hunan	Gallus gallus	NA	HiSeq X Ten	not collected	NHCFD01400	PAIRED	RANDOM	METAGENOMIC	chicken gut metagenome	ILLUMINA	2017-11-26T00:00:00Z	NA	2019-03-19T23:14:00Z	2	NHCFD01400	SRP125653	NA	None	14-day	female	duodenum	pooled digesta from five chickens	poultry	gut	digesta	NA	China	NA	NA	NA	NA	NA
SRR6323200	WGS	246	5015267715	PRJNA417359	SAMN08010215	Metagenome or environmental	1913782933	AGRICULTURAL GENOMICS INSTITUTE AT SHENZHEN, CHINESE ACADEMY OF AGRICULTURAL SCIENCES	16/09/2015	public	fastq,run.zq,sra	gs,ncbi,s3	gs.US,ncbi.public,s3.us-east-1	SRX3423024	China	Asia	China:Hunan	Gallus gallus	NA	Illumina HiSeq 2500	not collected	NHCFC05603	PAIRED	RANDOM	METAGENOMIC	chicken gut metagenome	ILLUMINA	2017-11-26T00:00:00Z	NA	2019-03-20T00:55:00Z	2	NHCFC05603	SRP125653	NA	None	56-day	female	caeca	digesta from one chicken (biological replicate 3)	poultry	gut	digesta	NA	China	NA	NA	NA	NA	NA
SRR6323201	WGS	266	193051464	PRJNA417359	SAMN08010216	Metagenome or environmental	87080500	AGRICULTURAL GENOMICS INSTITUTE AT SHENZHEN, CHINESE ACADEMY OF AGRICULTURAL SCIENCES	23/07/2015	public	fastq,run.zq,sra	gs,ncbi,s3	gs.US,ncbi.public,s3.us-east-1	SRX3423023	China	Asia	China:Hunan	Gallus gallus	NA	HiSeq X Ten	not collected	NHCFD00100	PAIRED	RANDOM	METAGENOMIC	chicken gut metagenome	ILLUMINA	2017-11-26T00:00:00Z	NA	2019-03-19T22:39:00Z	2	NHCFD00100	SRP125653	NA	None	1-day	female	duodenum	pooled digesta from five chickens	poultry	gut	digesta	NA	China	NA	NA	NA	NA	NA
SRR6323202	WGS	276	2809629511	PRJNA417359	SAMN08009782	Metagenome or environmental	1258013710	AGRICULTURAL GENOMICS INSTITUTE AT SHENZHEN, CHINESE ACADEMY OF AGRICULTURAL SCIENCES	29/10/2016	public	fastq,run.zq,sra	gs,ncbi,s3	gs.US,ncbi.public,s3.us-east-1	SRX3423022	China	Asia	China:Beijing	Gallus gallus	NA	HiSeq X Ten	not collected	CBJMR01400	PAIRED	RANDOM	METAGENOMIC	chicken gut metagenome	ILLUMINA	2017-11-26T00:00:00Z	NA	2019-03-19T23:32:00Z	2	CBJMR01400	SRP125653	NA	50 mg/kg Citifac¬Æ (Chlortetracycline 20% w/w premix)	14-day	male	colorectum	pooled digesta from five chickens	poultry	gut	digesta	NA	China	NA	NA	NA	NA	NA
SRR6323203	WGS	267	123938628	PRJNA417359	SAMN08009781	Metagenome or environmental	57422436	AGRICULTURAL GENOMICS INSTITUTE AT SHENZHEN, CHINESE ACADEMY OF AGRICULTURAL SCIENCES	22/10/2016	public	fastq,run.zq,sra	gs,ncbi,s3	gs.US,ncbi.public,s3.us-east-1	SRX3423021	China	Asia	China:Beijing	Gallus gallus	NA	HiSeq X Ten	not collected	CBJMR00700	PAIRED	RANDOM	METAGENOMIC	chicken gut metagenome	ILLUMINA	2017-11-26T00:00:00Z	NA	2019-03-19T22:34:00Z	2	CBJMR00700	SRP125653	NA	50 mg/kg Citifac¬Æ (Chlortetracycline 20% w/w premix)	7-day	male	colorectum	pooled digesta from five chickens	poultry	gut	digesta	NA	China	NA	NA	NA	NA	NA
SRR6323204	WGS	293	6449477653	PRJNA417359	SAMN08010213	Metagenome or environmental	2499151140	AGRICULTURAL GENOMICS INSTITUTE AT SHENZHEN, CHINESE ACADEMY OF AGRICULTURAL SCIENCES	16/09/2015	public	fastq,run.zq,sra	gs,ncbi,s3	gs.US,ncbi.public,s3.us-east-1	SRX3423020	China	Asia	China:Hunan	Gallus gallus	NA	HiSeq X Ten	not collected	NHCFC05601	PAIRED	RANDOM	METAGENOMIC	chicken gut metagenome	ILLUMINA	2017-11-26T00:00:00Z	NA	2019-03-20T00:48:00Z	2	NHCFC05601	SRP125653	NA	None	56-day	female	caeca	digesta from one chicken (biological replicate 1)	poultry	gut	digesta	NA	China	NA	NA	NA	NA	NA
SRR6323205	WGS	292	7153517218	PRJNA417359	SAMN08010214	Metagenome or environmental	2779502224	AGRICULTURAL GENOMICS INSTITUTE AT SHENZHEN, CHINESE ACADEMY OF AGRICULTURAL SCIENCES	16/09/2015	public	fastq,run.zq,sra	gs,ncbi,s3	gs.US,ncbi.public,s3.us-east-1	SRX3423019	China	Asia	China:Hunan	Gallus gallus	NA	HiSeq X Ten	not collected	NHCFC05602	PAIRED	RANDOM	METAGENOMIC	chicken gut metagenome	ILLUMINA	2017-11-26T00:00:00Z	NA	2019-03-20T01:53:00Z	2	NHCFC05602	SRP125653	NA	None	56-day	female	caeca	digesta from one chicken (biological replicate 2)	poultry	gut	digesta	NA	China	NA	NA	NA	NA	NA
SRR6323206	WGS	285	2115314080	PRJNA417359	SAMN08009986	Metagenome or environmental	931068231	AGRICULTURAL GENOMICS INSTITUTE AT SHENZHEN, CHINESE ACADEMY OF AGRICULTURAL SCIENCES	22/10/2016	public	fastq,run.zq,sra	gs,ncbi,s3	gs.US,ncbi.public,s3.us-east-1	SRX3423018	China	Asia	China:Beijing	Gallus gallus	NA	HiSeq X Ten	not collected	HBJMR00700	PAIRED	RANDOM	METAGENOMIC	chicken gut metagenome	ILLUMINA	2017-11-26T00:00:00Z	NA	2019-03-19T23:24:00Z	2	HBJMR00700	SRP125653	NA	150 mg/kg Sangrovit¬Æ (Macleaya cordata extract 3.75% w/w premix)	7-day	male	colorectum	pooled digesta from five chickens	poultry	gut	digesta	NA	China	NA	NA	NA	NA	NA
SRR6323207	WGS	275	1543699112	PRJNA417359	SAMN08009985	Metagenome or environmental	682114610	AGRICULTURAL GENOMICS INSTITUTE AT SHENZHEN, CHINESE ACADEMY OF AGRICULTURAL SCIENCES	26/11/2016	public	fastq,run.zq,sra	gs,ncbi,s3	gs.US,ncbi.public,s3.us-east-1	SRX3423017	China	Asia	China:Beijing	Gallus gallus	NA	HiSeq X Ten	not collected	HBJMJ04203	PAIRED	RANDOM	METAGENOMIC	chicken gut metagenome	ILLUMINA	2017-11-26T00:00:00Z	NA	2019-03-19T23:13:00Z	2	HBJMJ04203	SRP125653	NA	150 mg/kg Sangrovit¬Æ (Macleaya cordata extract 3.75% w/w premix)	42-day	male	jejunum	digesta from one chicken (biological replicate 3)	poultry	gut	digesta	NA	China	NA	NA	NA	NA	NA
SRR6323208	WGS	271	1935722444	PRJNA417359	SAMN08009984	Metagenome or environmental	871168120	AGRICULTURAL GENOMICS INSTITUTE AT SHENZHEN, CHINESE ACADEMY OF AGRICULTURAL SCIENCES	26/11/2016	public	fastq,run.zq,sra	gs,ncbi,s3	gs.US,ncbi.public,s3.us-east-1	SRX3423016	China	Asia	China:Beijing	Gallus gallus	NA	HiSeq X Ten	not collected	HBJMJ04202	PAIRED	RANDOM	METAGENOMIC	chicken gut metagenome	ILLUMINA	2017-11-26T00:00:00Z	NA	2019-03-19T23:18:00Z	2	HBJMJ04202	SRP125653	NA	150 mg/kg Sangrovit¬Æ (Macleaya cordata extract 3.75% w/w premix)	42-day	male	jejunum	digesta from one chicken (biological replicate 2)	poultry	gut	digesta	NA	China	NA	NA	NA	NA	NA
SRR6323211	WGS	274	2292885112	PRJNA417359	SAMN08009989	Metagenome or environmental	1041765023	AGRICULTURAL GENOMICS INSTITUTE AT SHENZHEN, CHINESE ACADEMY OF AGRICULTURAL SCIENCES	26/11/2016	public	fastq,run.zq,sra	gs,ncbi,s3	gs.US,ncbi.public,s3.us-east-1	SRX3423013	China	Asia	China:Beijing	Gallus gallus	NA	HiSeq X Ten	not collected	HBJMR04200	PAIRED	RANDOM	METAGENOMIC	chicken gut metagenome	ILLUMINA	2017-11-26T00:00:00Z	NA	2019-03-19T23:26:00Z	2	HBJMR04200	SRP125653	NA	150 mg/kg Sangrovit¬Æ (Macleaya cordata extract 3.75% w/w premix)	42-day	male	colorectum	pooled digesta from five chickens	poultry	gut	digesta	NA	China	NA	NA	NA	NA	NA
SRR6323212	WGS	280	2606322617	PRJNA417359	SAMN08009988	Metagenome or environmental	1157026383	AGRICULTURAL GENOMICS INSTITUTE AT SHENZHEN, CHINESE ACADEMY OF AGRICULTURAL SCIENCES	2016-12-11	public	fastq,run.zq,sra	gs,ncbi,s3	gs.US,ncbi.public,s3.us-east-1	SRX3423012	China	Asia	China:Beijing	Gallus gallus	NA	HiSeq X Ten	not collected	HBJMR02800	PAIRED	RANDOM	METAGENOMIC	chicken gut metagenome	ILLUMINA	2017-11-26T00:00:00Z	NA	2019-03-19T23:39:00Z	2	HBJMR02800	SRP125653	NA	150 mg/kg Sangrovit¬Æ (Macleaya cordata extract 3.75% w/w premix)	28-day	male	colorectum	pooled digesta from five chickens	poultry	gut	digesta	NA	China	NA	NA	NA	NA	NA
SRR6323213	WGS	278	2077719211	PRJNA417359	SAMN08009987	Metagenome or environmental	936239428	AGRICULTURAL GENOMICS INSTITUTE AT SHENZHEN, CHINESE ACADEMY OF AGRICULTURAL SCIENCES	29/10/2016	public	fastq,run.zq,sra	gs,ncbi,s3	gs.US,ncbi.public,s3.us-east-1	SRX3423011	China	Asia	China:Beijing	Gallus gallus	NA	HiSeq X Ten	not collected	HBJMR01400	PAIRED	RANDOM	METAGENOMIC	chicken gut metagenome	ILLUMINA	2017-11-26T00:00:00Z	NA	2019-03-19T23:23:00Z	2	HBJMR01400	SRP125653	NA	150 mg/kg Sangrovit¬Æ (Macleaya cordata extract 3.75% w/w premix)	14-day	male	colorectum	pooled digesta from five chickens	poultry	gut	digesta	NA	China	NA	NA	NA	NA	NA
SRR6323214	WGS	270	2724952936	PRJNA417359	SAMN08009992	Metagenome or environmental	1238888441	AGRICULTURAL GENOMICS INSTITUTE AT SHENZHEN, CHINESE ACADEMY OF AGRICULTURAL SCIENCES	26/11/2016	public	fastq,run.zq,sra	gs,ncbi,s3	gs.US,ncbi.public,s3.us-east-1	SRX3423010	China	Asia	China:Beijing	Gallus gallus	NA	HiSeq X Ten	not collected	HBJMR04203	PAIRED	RANDOM	METAGENOMIC	chicken gut metagenome	ILLUMINA	2017-11-26T00:00:00Z	NA	2019-03-19T23:45:00Z	2	HBJMR04203	SRP125653	NA	150 mg/kg Sangrovit¬Æ (Macleaya cordata extract 3.75% w/w premix)	42-day	male	colorectum	digesta from one chicken (biological replicate 3)	poultry	gut	digesta	NA	China	NA	NA	NA	NA	NA
SRR6323215	WGS	271	3032896048	PRJNA417359	SAMN08009991	Metagenome or environmental	1380952277	AGRICULTURAL GENOMICS INSTITUTE AT SHENZHEN, CHINESE ACADEMY OF AGRICULTURAL SCIENCES	26/11/2016	public	fastq,run.zq,sra	gs,ncbi,s3	gs.US,ncbi.public,s3.us-east-1	SRX3423009	China	Asia	China:Beijing	Gallus gallus	NA	HiSeq X Ten	not collected	HBJMR04202	PAIRED	RANDOM	METAGENOMIC	chicken gut metagenome	ILLUMINA	2017-11-26T00:00:00Z	NA	2019-03-19T23:46:00Z	2	HBJMR04202	SRP125653	NA	150 mg/kg Sangrovit¬Æ (Macleaya cordata extract 3.75% w/w premix)	42-day	male	colorectum	digesta from one chicken (biological replicate 2)	poultry	gut	digesta	NA	China	NA	NA	NA	NA	NA
SRR6323216	WGS	287	1999467098	PRJNA417359	SAMN08009805	Metagenome or environmental	851672104	AGRICULTURAL GENOMICS INSTITUTE AT SHENZHEN, CHINESE ACADEMY OF AGRICULTURAL SCIENCES	2015-02-09	public	fastq,run.zq,sra	gs,ncbi,s3	gs.US,ncbi.public,s3.us-east-1	SRX3423008	China	Asia	China:Hunan	Gallus gallus	NA	HiSeq X Ten	not collected	CHCFI04200	PAIRED	RANDOM	METAGENOMIC	chicken gut metagenome	ILLUMINA	2017-11-26T00:00:00Z	NA	2019-03-19T23:18:00Z	2	CHCFI04200	SRP125653	NA	50 mg/kg Citifac¬Æ (Chlortetracycline 20% w/w premix)	42-day	female	ileum	pooled digesta from five chickens	poultry	gut	digesta	NA	China	NA	NA	NA	NA	NA
SRR6323217	WGS	294	5730510185	PRJNA417359	SAMN08009806	Metagenome or environmental	2176563004	AGRICULTURAL GENOMICS INSTITUTE AT SHENZHEN, CHINESE ACADEMY OF AGRICULTURAL SCIENCES	16/09/2015	public	fastq,run.zq,sra	gs,ncbi,s3	gs.US,ncbi.public,s3.us-east-1	SRX3423007	China	Asia	China:Hunan	Gallus gallus	NA	HiSeq X Ten	not collected	CHCFI05601	PAIRED	RANDOM	METAGENOMIC	chicken gut metagenome	ILLUMINA	2017-11-26T00:00:00Z	NA	2019-03-20T00:38:00Z	2	CHCFI05601	SRP125653	NA	50 mg/kg Citifac¬Æ (Chlortetracycline 20% w/w premix)	56-day	female	ileum	digesta from one chicken (biological replicate 1)	poultry	gut	digesta	NA	China	NA	NA	NA	NA	NA
SRR6323218	WGS	289	6432430988	PRJNA417359	SAMN08009803	Metagenome or environmental	2645667070	AGRICULTURAL GENOMICS INSTITUTE AT SHENZHEN, CHINESE ACADEMY OF AGRICULTURAL SCIENCES	2015-05-08	public	fastq,run.zq,sra	gs,ncbi,s3	gs.US,ncbi.public,s3.us-east-1	SRX3423006	China	Asia	China:Hunan	Gallus gallus	NA	HiSeq X Ten	not collected	CHCFI01400	PAIRED	RANDOM	METAGENOMIC	chicken gut metagenome	ILLUMINA	2017-11-26T00:00:00Z	NA	2019-03-20T00:52:00Z	2	CHCFI01400	SRP125653	NA	50 mg/kg Citifac¬Æ (Chlortetracycline 20% w/w premix)	14-day	female	ileum	pooled digesta from five chickens	poultry	gut	digesta	NA	China	NA	NA	NA	NA	NA
SRR6323219	WGS	290	3852838263	PRJNA417359	SAMN08009804	Metagenome or environmental	1578850711	AGRICULTURAL GENOMICS INSTITUTE AT SHENZHEN, CHINESE ACADEMY OF AGRICULTURAL SCIENCES	19/08/2015	public	fastq,run.zq,sra	gs,ncbi,s3	gs.US,ncbi.public,s3.us-east-1	SRX3423005	China	Asia	China:Hunan	Gallus gallus	NA	HiSeq X Ten	not collected	CHCFI02800	PAIRED	RANDOM	METAGENOMIC	chicken gut metagenome	ILLUMINA	2017-11-26T00:00:00Z	NA	2019-03-20T00:10:00Z	2	CHCFI02800	SRP125653	NA	50 mg/kg Citifac¬Æ (Chlortetracycline 20% w/w premix)	28-day	female	ileum	pooled digesta from five chickens	poultry	gut	digesta	NA	China	NA	NA	NA	NA	NA
SRR6323220	WGS	285	1204044461	PRJNA417359	SAMN08009809	Metagenome or environmental	505459758	AGRICULTURAL GENOMICS INSTITUTE AT SHENZHEN, CHINESE ACADEMY OF AGRICULTURAL SCIENCES	29/07/2015	public	fastq,run.zq,sra	gs,ncbi,s3	gs.US,ncbi.public,s3.us-east-1	SRX3423004	China	Asia	China:Hunan	Gallus gallus	NA	HiSeq X Ten	not collected	CHCFJ00700	PAIRED	RANDOM	METAGENOMIC	chicken gut metagenome	ILLUMINA	2017-11-26T00:00:00Z	NA	2019-03-19T23:09:00Z	2	CHCFJ00700	SRP125653	NA	50 mg/kg Citifac¬Æ (Chlortetracycline 20% w/w premix)	7-day	female	jejunum	pooled digesta from five chickens	poultry	gut	digesta	NA	China	NA	NA	NA	NA	NA
SRR6323221	WGS	288	3201243984	PRJNA417359	SAMN08009810	Metagenome or environmental	1341644995	AGRICULTURAL GENOMICS INSTITUTE AT SHENZHEN, CHINESE ACADEMY OF AGRICULTURAL SCIENCES	2015-05-08	public	fastq,run.zq,sra	gs,ncbi,s3	gs.US,ncbi.public,s3.us-east-1	SRX3423003	China	Asia	China:Hunan	Gallus gallus	NA	HiSeq X Ten	not collected	CHCFJ01400	PAIRED	RANDOM	METAGENOMIC	chicken gut metagenome	ILLUMINA	2017-11-26T00:00:00Z	NA	2019-03-19T23:44:00Z	2	CHCFJ01400	SRP125653	NA	50 mg/kg Citifac¬Æ (Chlortetracycline 20% w/w premix)	14-day	female	jejunum	pooled digesta from five chickens	poultry	gut	digesta	NA	China	NA	NA	NA	NA	NA
SRR6323222	WGS	294	6964214981	PRJNA417359	SAMN08009807	Metagenome or environmental	2620590008	AGRICULTURAL GENOMICS INSTITUTE AT SHENZHEN, CHINESE ACADEMY OF AGRICULTURAL SCIENCES	16/09/2015	public	fastq,run.zq,sra	gs,ncbi,s3	gs.US,ncbi.public,s3.us-east-1	SRX3423002	China	Asia	China:Hunan	Gallus gallus	NA	HiSeq X Ten	not collected	CHCFI05602	PAIRED	RANDOM	METAGENOMIC	chicken gut metagenome	ILLUMINA	2017-11-26T00:00:00Z	NA	2019-03-20T01:52:00Z	2	CHCFI05602	SRP125653	NA	50 mg/kg Citifac¬Æ (Chlortetracycline 20% w/w premix)	56-day	female	ileum	digesta from one chicken (biological replicate 2)	poultry	gut	digesta	NA	China	NA	NA	NA	NA	NA
SRR6323223	WGS	292	6127111604	PRJNA417359	SAMN08009808	Metagenome or environmental	2344553098	AGRICULTURAL GENOMICS INSTITUTE AT SHENZHEN, CHINESE ACADEMY OF AGRICULTURAL SCIENCES	16/09/2015	public	fastq,run.zq,sra	gs,ncbi,s3	gs.US,ncbi.public,s3.us-east-1	SRX3423001	China	Asia	China:Hunan	Gallus gallus	NA	HiSeq X Ten	not collected	CHCFI05603	PAIRED	RANDOM	METAGENOMIC	chicken gut metagenome	ILLUMINA	2017-11-26T00:00:00Z	NA	2019-03-20T01:34:00Z	2	CHCFI05603	SRP125653	NA	50 mg/kg Citifac¬Æ (Chlortetracycline 20% w/w premix)	56-day	female	ileum	digesta from one chicken (biological replicate 3)	poultry	gut	digesta	NA	China	NA	NA	NA	NA	NA
SRR6323224	WGS	288	3233588727	PRJNA417359	SAMN08009811	Metagenome or environmental	1341761739	AGRICULTURAL GENOMICS INSTITUTE AT SHENZHEN, CHINESE ACADEMY OF AGRICULTURAL SCIENCES	19/08/2015	public	fastq,run.zq,sra	gs,ncbi,s3	gs.US,ncbi.public,s3.us-east-1	SRX3423000	China	Asia	China:Hunan	Gallus gallus	NA	HiSeq X Ten	not collected	CHCFJ02800	PAIRED	RANDOM	METAGENOMIC	chicken gut metagenome	ILLUMINA	2017-11-26T00:00:00Z	NA	2019-03-19T23:48:00Z	2	CHCFJ02800	SRP125653	NA	50 mg/kg Citifac¬Æ (Chlortetracycline 20% w/w premix)	28-day	female	jejunum	pooled digesta from five chickens	poultry	gut	digesta	NA	China	NA	NA	NA	NA	NA
SRR6323225	WGS	288	2058140341	PRJNA417359	SAMN08009812	Metagenome or environmental	857994704	AGRICULTURAL GENOMICS INSTITUTE AT SHENZHEN, CHINESE ACADEMY OF AGRICULTURAL SCIENCES	2015-02-09	public	fastq,run.zq,sra	gs,ncbi,s3	gs.US,ncbi.public,s3.us-east-1	SRX3422999	China	Asia	China:Hunan	Gallus gallus	NA	HiSeq X Ten	not collected	CHCFJ04200	PAIRED	RANDOM	METAGENOMIC	chicken gut metagenome	ILLUMINA	2017-11-26T00:00:00Z	NA	2019-03-19T23:29:00Z	2	CHCFJ04200	SRP125653	NA	50 mg/kg Citifac¬Æ (Chlortetracycline 20% w/w premix)	42-day	female	jejunum	pooled digesta from five chickens	poultry	gut	digesta	NA	China	NA	NA	NA	NA	NA
SRR6323226	WGS	249	63447255	PRJNA417359	SAMN08010039	Metagenome or environmental	29896873	AGRICULTURAL GENOMICS INSTITUTE AT SHENZHEN, CHINESE ACADEMY OF AGRICULTURAL SCIENCES	26/11/2016	public	fastq,run.zq,sra	gs,ncbi,s3	gs.US,ncbi.public,s3.us-east-1	SRX3422998	China	Asia	China:Beijing	Gallus gallus	NA	HiSeq X Ten	not collected	LBJMD04201	PAIRED	RANDOM	METAGENOMIC	chicken gut metagenome	ILLUMINA	2017-11-26T00:00:00Z	NA	2019-03-19T22:35:00Z	2	LBJMD04201	SRP125653	NA	15 mg/kg Sangrovit¬Æ (Macleaya cordata extract 3.75% w/w premix)	42-day	male	duodenum	digesta from one chicken (biological replicate 1)	poultry	gut	digesta	NA	China	NA	NA	NA	NA	NA
SRR6323227	WGS	274	2435539977	PRJNA417359	SAMN08010040	Metagenome or environmental	1084517310	AGRICULTURAL GENOMICS INSTITUTE AT SHENZHEN, CHINESE ACADEMY OF AGRICULTURAL SCIENCES	26/11/2016	public	fastq,run.zq,sra	gs,ncbi,s3	gs.US,ncbi.public,s3.us-east-1	SRX3422997	China	Asia	China:Beijing	Gallus gallus	NA	HiSeq X Ten	not collected	LBJMD04202	PAIRED	RANDOM	METAGENOMIC	chicken gut metagenome	ILLUMINA	2017-11-26T00:00:00Z	NA	2019-03-19T23:35:00Z	2	LBJMD04202	SRP125653	NA	15 mg/kg Sangrovit¬Æ (Macleaya cordata extract 3.75% w/w premix)	42-day	male	duodenum	digesta from one chicken (biological replicate 2)	poultry	gut	digesta	NA	China	NA	NA	NA	NA	NA
SRR6323228	WGS	284	1954478253	PRJNA417359	SAMN08010037	Metagenome or environmental	865325859	AGRICULTURAL GENOMICS INSTITUTE AT SHENZHEN, CHINESE ACADEMY OF AGRICULTURAL SCIENCES	2016-12-11	public	fastq,run.zq,sra	gs,ncbi,s3	gs.US,ncbi.public,s3.us-east-1	SRX3422996	China	Asia	China:Beijing	Gallus gallus	NA	HiSeq X Ten	not collected	LBJMD02800	PAIRED	RANDOM	METAGENOMIC	chicken gut metagenome	ILLUMINA	2017-11-26T00:00:00Z	NA	2019-03-19T23:15:00Z	2	LBJMD02800	SRP125653	NA	15 mg/kg Sangrovit¬Æ (Macleaya cordata extract 3.75% w/w premix)	28-day	male	duodenum	pooled digesta from five chickens	poultry	gut	digesta	NA	China	NA	NA	NA	NA	NA
SRR6323229	WGS	282	2797047646	PRJNA417359	SAMN08010038	Metagenome or environmental	1225910270	AGRICULTURAL GENOMICS INSTITUTE AT SHENZHEN, CHINESE ACADEMY OF AGRICULTURAL SCIENCES	26/11/2016	public	fastq,run.zq,sra	gs,ncbi,s3	gs.US,ncbi.public,s3.us-east-1	SRX3422995	China	Asia	China:Beijing	Gallus gallus	NA	HiSeq X Ten	not collected	LBJMD04200	PAIRED	RANDOM	METAGENOMIC	chicken gut metagenome	ILLUMINA	2017-11-26T00:00:00Z	NA	2018-04-10T16:38:00Z	2	LBJMD04200	SRP125653	NA	15 mg/kg Sangrovit¬Æ (Macleaya cordata extract 3.75% w/w premix)	42-day	male	duodenum	pooled digesta from five chickens	poultry	gut	digesta	NA	China	NA	NA	NA	NA	NA
SRR6323230	WGS	266	104180011	PRJNA417359	SAMN08010035	Metagenome or environmental	47694093	AGRICULTURAL GENOMICS INSTITUTE AT SHENZHEN, CHINESE ACADEMY OF AGRICULTURAL SCIENCES	22/10/2016	public	fastq,run.zq,sra	gs,ncbi,s3	gs.US,ncbi.public,s3.us-east-1	SRX3422994	China	Asia	China:Beijing	Gallus gallus	NA	HiSeq X Ten	not collected	LBJMD00700	PAIRED	RANDOM	METAGENOMIC	chicken gut metagenome	ILLUMINA	2017-11-26T00:00:00Z	NA	2018-04-10T15:57:00Z	2	LBJMD00700	SRP125653	NA	15 mg/kg Sangrovit¬Æ (Macleaya cordata extract 3.75% w/w premix)	7-day	male	duodenum	pooled digesta from five chickens	poultry	gut	digesta	NA	China	NA	NA	NA	NA	NA
SRR6323231	WGS	252	54393522	PRJNA417359	SAMN08010036	Metagenome or environmental	26018610	AGRICULTURAL GENOMICS INSTITUTE AT SHENZHEN, CHINESE ACADEMY OF AGRICULTURAL SCIENCES	29/10/2016	public	fastq,run.zq,sra	gs,ncbi,s3	gs.US,ncbi.public,s3.us-east-1	SRX3422993	China	Asia	China:Beijing	Gallus gallus	NA	HiSeq X Ten	not collected	LBJMD01400	PAIRED	RANDOM	METAGENOMIC	chicken gut metagenome	ILLUMINA	2017-11-26T00:00:00Z	NA	2018-04-10T15:57:00Z	2	LBJMD01400	SRP125653	NA	15 mg/kg Sangrovit¬Æ (Macleaya cordata extract 3.75% w/w premix)	14-day	male	duodenum	pooled digesta from five chickens	poultry	gut	digesta	NA	China	NA	NA	NA	NA	NA
SRR6323232	WGS	269	3036071903	PRJNA417359	SAMN08010033	Metagenome or environmental	1375632819	AGRICULTURAL GENOMICS INSTITUTE AT SHENZHEN, CHINESE ACADEMY OF AGRICULTURAL SCIENCES	26/11/2016	public	fastq,run.zq,sra	gs,ncbi,s3	gs.US,ncbi.public,s3.us-east-1	SRX3422992	China	Asia	China:Beijing	Gallus gallus	NA	HiSeq X Ten	not collected	LBJMC04202	PAIRED	RANDOM	METAGENOMIC	chicken gut metagenome	ILLUMINA	2017-11-26T00:00:00Z	NA	2018-04-10T16:58:00Z	2	LBJMC04202	SRP125653	NA	15 mg/kg Sangrovit¬Æ (Macleaya cordata extract 3.75% w/w premix)	42-day	male	caeca	digesta from one chicken (biological replicate 2)	poultry	gut	digesta	NA	China	NA	NA	NA	NA	NA
SRR6323233	WGS	270	3364614508	PRJNA417359	SAMN08010034	Metagenome or environmental	1508796276	AGRICULTURAL GENOMICS INSTITUTE AT SHENZHEN, CHINESE ACADEMY OF AGRICULTURAL SCIENCES	26/11/2016	public	fastq,run.zq,sra	gs,ncbi,s3	gs.US,ncbi.public,s3.us-east-1	SRX3422991	China	Asia	China:Beijing	Gallus gallus	NA	HiSeq X Ten	not collected	LBJMC04203	PAIRED	RANDOM	METAGENOMIC	chicken gut metagenome	ILLUMINA	2017-11-26T00:00:00Z	NA	2018-04-10T17:01:00Z	2	LBJMC04203	SRP125653	NA	15 mg/kg Sangrovit¬Æ (Macleaya cordata extract 3.75% w/w premix)	42-day	male	caeca	digesta from one chicken (biological replicate 3)	poultry	gut	digesta	NA	China	NA	NA	NA	NA	NA
SRR6323234	WGS	269	400985307	PRJNA417359	SAMN08010041	Metagenome or environmental	181404743	AGRICULTURAL GENOMICS INSTITUTE AT SHENZHEN, CHINESE ACADEMY OF AGRICULTURAL SCIENCES	26/11/2016	public	fastq,run.zq,sra	gs,ncbi,s3	gs.US,ncbi.public,s3.us-east-1	SRX3422990	China	Asia	China:Beijing	Gallus gallus	NA	HiSeq X Ten	not collected	LBJMD04203	PAIRED	RANDOM	METAGENOMIC	chicken gut metagenome	ILLUMINA	2017-11-26T00:00:00Z	NA	2018-04-10T16:09:00Z	2	LBJMD04203	SRP125653	NA	15 mg/kg Sangrovit¬Æ (Macleaya cordata extract 3.75% w/w premix)	42-day	male	duodenum	digesta from one chicken (biological replicate 3)	poultry	gut	digesta	NA	China	NA	NA	NA	NA	NA
SRR6323235	WGS	283	1234477903	PRJNA417359	SAMN08010042	Metagenome or environmental	542077289	AGRICULTURAL GENOMICS INSTITUTE AT SHENZHEN, CHINESE ACADEMY OF AGRICULTURAL SCIENCES	22/10/2016	public	fastq,run.zq,sra	gs,ncbi,s3	gs.US,ncbi.public,s3.us-east-1	SRX3422989	China	Asia	China:Beijing	Gallus gallus	NA	HiSeq X Ten	not collected	LBJMI00700	PAIRED	RANDOM	METAGENOMIC	chicken gut metagenome	ILLUMINA	2017-11-26T00:00:00Z	NA	2018-04-10T16:22:00Z	2	LBJMI00700	SRP125653	NA	15 mg/kg Sangrovit¬Æ (Macleaya cordata extract 3.75% w/w premix)	7-day	male	ileum	pooled digesta from five chickens	poultry	gut	digesta	NA	China	NA	NA	NA	NA	NA
SRR6323236	WGS	241	3948099237	PRJNA417359	SAMN08009922	Metagenome or environmental	1557913214	AGRICULTURAL GENOMICS INSTITUTE AT SHENZHEN, CHINESE ACADEMY OF AGRICULTURAL SCIENCES	17/10/2015	public	fastq,run.zq,sra	gs,ncbi,s3	gs.US,ncbi.public,s3.us-east-1	SRX3422988	China	Asia	China:Shanxi	Gallus gallus	NA	Illumina HiSeq 2500	not collected	DSLMJ04101	PAIRED	RANDOM	METAGENOMIC	chicken gut metagenome	ILLUMINA	2017-11-26T00:00:00Z	NA	2018-04-10T16:52:00Z	2	DSLMJ04101	SRP125653	NA	not collected	41-day	male	jejunum	digesta from one chicken (biological replicate 1)	poultry	gut	digesta	NA	China	NA	NA	NA	NA	NA
SRR6323237	WGS	294	6003784793	PRJNA417359	SAMN08009921	Metagenome or environmental	2260196656	AGRICULTURAL GENOMICS INSTITUTE AT SHENZHEN, CHINESE ACADEMY OF AGRICULTURAL SCIENCES	17/10/2015	public	fastq,run.zq,sra	gs,ncbi,s3	gs.US,ncbi.public,s3.us-east-1	SRX3422987	China	Asia	China:Shanxi	Gallus gallus	NA	HiSeq X Ten	not collected	DSLMI04103	PAIRED	RANDOM	METAGENOMIC	chicken gut metagenome	ILLUMINA	2017-11-26T00:00:00Z	NA	2018-04-10T17:54:00Z	2	DSLMI04103	SRP125653	NA	not collected	41-day	male	ileum	digesta from one chicken (biological replicate 3)	poultry	gut	digesta	NA	China	NA	NA	NA	NA	NA
SRR6323238	WGS	246	3188391529	PRJNA417359	SAMN08009920	Metagenome or environmental	1173106213	AGRICULTURAL GENOMICS INSTITUTE AT SHENZHEN, CHINESE ACADEMY OF AGRICULTURAL SCIENCES	17/10/2015	public	fastq,run.zq,sra	gs,ncbi,s3	gs.US,ncbi.public,s3.us-east-1	SRX3422986	China	Asia	China:Shanxi	Gallus gallus	NA	Illumina HiSeq 2500	not collected	DSLMI04102	PAIRED	RANDOM	METAGENOMIC	chicken gut metagenome	ILLUMINA	2017-11-26T00:00:00Z	NA	2018-04-10T17:03:00Z	2	DSLMI04102	SRP125653	NA	not collected	41-day	male	ileum	digesta from one chicken (biological replicate 2)	poultry	gut	digesta	NA	China	NA	NA	NA	NA	NA
SRR6323239	WGS	244	2331838174	PRJNA417359	SAMN08009919	Metagenome or environmental	864742633	AGRICULTURAL GENOMICS INSTITUTE AT SHENZHEN, CHINESE ACADEMY OF AGRICULTURAL SCIENCES	17/10/2015	public	fastq,run.zq,sra	gs,ncbi,s3	gs.US,ncbi.public,s3.us-east-1	SRX3422985	China	Asia	China:Shanxi	Gallus gallus	NA	Illumina HiSeq 2500	not collected	DSLMI04101	PAIRED	RANDOM	METAGENOMIC	chicken gut metagenome	ILLUMINA	2017-11-26T00:00:00Z	NA	2018-04-10T16:54:00Z	2	DSLMI04101	SRP125653	NA	not collected	41-day	male	ileum	digesta from one chicken (biological replicate 1)	poultry	gut	digesta	NA	China	NA	NA	NA	NA	NA
SRR6323240	WGS	246	3484621152	PRJNA417359	SAMN08009918	Metagenome or environmental	1293477368	AGRICULTURAL GENOMICS INSTITUTE AT SHENZHEN, CHINESE ACADEMY OF AGRICULTURAL SCIENCES	17/10/2015	public	fastq,run.zq,sra	gs,ncbi,s3	gs.US,ncbi.public,s3.us-east-1	SRX3422984	China	Asia	China:Shanxi	Gallus gallus	NA	Illumina HiSeq 2500	not collected	DSLMD04103	PAIRED	RANDOM	METAGENOMIC	chicken gut metagenome	ILLUMINA	2017-11-26T00:00:00Z	NA	2018-04-10T17:18:00Z	2	DSLMD04103	SRP125653	NA	not collected	41-day	male	duodenum	digesta from one chicken (biological replicate 3)	poultry	gut	digesta	NA	China	NA	NA	NA	NA	NA
SRR6323241	WGS	246	1940961637	PRJNA417359	SAMN08009917	Metagenome or environmental	733118325	AGRICULTURAL GENOMICS INSTITUTE AT SHENZHEN, CHINESE ACADEMY OF AGRICULTURAL SCIENCES	17/10/2015	public	fastq,run.zq,sra	gs,ncbi,s3	gs.US,ncbi.public,s3.us-east-1	SRX3422983	China	Asia	China:Shanxi	Gallus gallus	NA	Illumina HiSeq 2500	not collected	DSLMD04102	PAIRED	RANDOM	METAGENOMIC	chicken gut metagenome	ILLUMINA	2017-11-26T00:00:00Z	NA	2018-04-10T16:39:00Z	2	DSLMD04102	SRP125653	NA	not collected	41-day	male	duodenum	digesta from one chicken (biological replicate 2)	poultry	gut	digesta	NA	China	NA	NA	NA	NA	NA
SRR6323242	WGS	247	3305638291	PRJNA417359	SAMN08009916	Metagenome or environmental	1217628894	AGRICULTURAL GENOMICS INSTITUTE AT SHENZHEN, CHINESE ACADEMY OF AGRICULTURAL SCIENCES	17/10/2015	public	fastq,run.zq,sra	gs,ncbi,s3	gs.US,ncbi.public,s3.us-east-1	SRX3422982	China	Asia	China:Shanxi	Gallus gallus	NA	Illumina HiSeq 2500	not collected	DSLMD04101	PAIRED	RANDOM	METAGENOMIC	chicken gut metagenome	ILLUMINA	2017-11-26T00:00:00Z	NA	2018-04-10T17:00:00Z	2	DSLMD04101	SRP125653	NA	not collected	41-day	male	duodenum	digesta from one chicken (biological replicate 1)	poultry	gut	digesta	NA	China	NA	NA	NA	NA	NA
SRR6323243	WGS	246	4739174234	PRJNA417359	SAMN08009915	Metagenome or environmental	1783124330	AGRICULTURAL GENOMICS INSTITUTE AT SHENZHEN, CHINESE ACADEMY OF AGRICULTURAL SCIENCES	17/10/2015	public	fastq,run.zq,sra	gs,ncbi,s3	gs.US,ncbi.public,s3.us-east-1	SRX3422981	China	Asia	China:Shanxi	Gallus gallus	NA	Illumina HiSeq 2500	not collected	DSLMC04103	PAIRED	RANDOM	METAGENOMIC	chicken gut metagenome	ILLUMINA	2017-11-26T00:00:00Z	NA	2018-04-10T17:45:00Z	2	DSLMC04103	SRP125653	NA	not collected	41-day	male	caeca	digesta from one chicken (biological replicate 3)	poultry	gut	digesta	NA	China	NA	NA	NA	NA	NA
SRR6323244	WGS	246	4407251689	PRJNA417359	SAMN08009914	Metagenome or environmental	1671640043	AGRICULTURAL GENOMICS INSTITUTE AT SHENZHEN, CHINESE ACADEMY OF AGRICULTURAL SCIENCES	17/10/2015	public	fastq,run.zq,sra	gs,ncbi,s3	gs.US,ncbi.public,s3.us-east-1	SRX3422980	China	Asia	China:Shanxi	Gallus gallus	NA	Illumina HiSeq 2500	not collected	DSLMC04102	PAIRED	RANDOM	METAGENOMIC	chicken gut metagenome	ILLUMINA	2017-11-26T00:00:00Z	NA	2018-04-10T17:30:00Z	2	DSLMC04102	SRP125653	NA	not collected	41-day	male	caeca	digesta from one chicken (biological replicate 2)	poultry	gut	digesta	NA	China	NA	NA	NA	NA	NA
SRR6323245	WGS	245	3994814032	PRJNA417359	SAMN08009913	Metagenome or environmental	1471873144	AGRICULTURAL GENOMICS INSTITUTE AT SHENZHEN, CHINESE ACADEMY OF AGRICULTURAL SCIENCES	17/10/2015	public	fastq,run.zq,sra	gs,ncbi,s3	gs.US,ncbi.public,s3.us-east-1	SRX3422979	China	Asia	China:Shanxi	Gallus gallus	NA	Illumina HiSeq 2500	not collected	DSLMC04101	PAIRED	RANDOM	METAGENOMIC	chicken gut metagenome	ILLUMINA	2017-11-26T00:00:00Z	NA	2018-04-10T17:25:00Z	2	DSLMC04101	SRP125653	NA	not collected	41-day	male	caeca	digesta from one chicken (biological replicate 1)	poultry	gut	digesta	NA	China	NA	NA	NA	NA	NA
SRR6323246	WGS	247	3746493458	PRJNA417359	SAMN08009827	Metagenome or environmental	1405246243	AGRICULTURAL GENOMICS INSTITUTE AT SHENZHEN, CHINESE ACADEMY OF AGRICULTURAL SCIENCES	2015-02-07	public	fastq,run.zq,sra	gs,ncbi,s3	gs.US,ncbi.public,s3.us-east-1	SRX3422978	China	Asia	China:Guandong	Gallus gallus	NA	Illumina HiSeq 2500	not collected	DGYFD06202	PAIRED	RANDOM	METAGENOMIC	chicken gut metagenome	ILLUMINA	2017-11-26T00:00:00Z	NA	2018-04-10T17:16:00Z	2	DGYFD06202	SRP125653	NA	not collected	62-day	female	duodenum	digesta from one chicken (biological replicate 2)	poultry	gut	digesta	NA	China	NA	NA	NA	NA	NA
SRR6323247	WGS	270	2830744264	PRJNA417359	SAMN08010175	Metagenome or environmental	1278735910	AGRICULTURAL GENOMICS INSTITUTE AT SHENZHEN, CHINESE ACADEMY OF AGRICULTURAL SCIENCES	26/11/2016	public	fastq,run.zq,sra	gs,ncbi,s3	gs.US,ncbi.public,s3.us-east-1	SRX3422977	China	Asia	China:Beijing	Gallus gallus	NA	HiSeq X Ten	not collected	NBJMC04203	PAIRED	RANDOM	METAGENOMIC	chicken gut metagenome	ILLUMINA	2017-11-26T00:00:00Z	NA	2018-04-10T16:52:00Z	2	NBJMC04203	SRP125653	NA	None	42-day	male	caeca	digesta from one chicken (biological replicate 3)	poultry	gut	digesta	NA	China	NA	NA	NA	NA	NA
SRR6323248	WGS	263	58402875	PRJNA417359	SAMN08010176	Metagenome or environmental	27262717	AGRICULTURAL GENOMICS INSTITUTE AT SHENZHEN, CHINESE ACADEMY OF AGRICULTURAL SCIENCES	16/10/2016	public	fastq,run.zq,sra	gs,ncbi,s3	gs.US,ncbi.public,s3.us-east-1	SRX3422976	China	Asia	China:Beijing	Gallus gallus	NA	HiSeq X Ten	not collected	NBJMD00100	PAIRED	RANDOM	METAGENOMIC	chicken gut metagenome	ILLUMINA	2017-11-26T00:00:00Z	NA	2018-04-10T15:59:00Z	2	NBJMD00100	SRP125653	NA	None	1-day	male	duodenum	pooled digesta from five chickens	poultry	gut	digesta	NA	China	NA	NA	NA	NA	NA
SRR6323249	WGS	270	3114128209	PRJNA417359	SAMN08010173	Metagenome or environmental	1401627950	AGRICULTURAL GENOMICS INSTITUTE AT SHENZHEN, CHINESE ACADEMY OF AGRICULTURAL SCIENCES	26/11/2016	public	fastq,run.zq,sra	gs,ncbi,s3	gs.US,ncbi.public,s3.us-east-1	SRX3422975	China	Asia	China:Beijing	Gallus gallus	NA	HiSeq X Ten	not collected	NBJMC04201	PAIRED	RANDOM	METAGENOMIC	chicken gut metagenome	ILLUMINA	2017-11-26T00:00:00Z	NA	2018-04-10T17:07:00Z	2	NBJMC04201	SRP125653	NA	None	42-day	male	caeca	digesta from one chicken (biological replicate 1)	poultry	gut	digesta	NA	China	NA	NA	NA	NA	NA
SRR6323250	WGS	271	3576249248	PRJNA417359	SAMN08010174	Metagenome or environmental	1601252165	AGRICULTURAL GENOMICS INSTITUTE AT SHENZHEN, CHINESE ACADEMY OF AGRICULTURAL SCIENCES	26/11/2016	public	fastq,run.zq,sra	gs,ncbi,s3	gs.US,ncbi.public,s3.us-east-1	SRX3422974	China	Asia	China:Beijing	Gallus gallus	NA	HiSeq X Ten	not collected	NBJMC04202	PAIRED	RANDOM	METAGENOMIC	chicken gut metagenome	ILLUMINA	2017-11-26T00:00:00Z	NA	2018-04-10T17:06:00Z	2	NBJMC04202	SRP125653	NA	None	42-day	male	caeca	digesta from one chicken (biological replicate 2)	poultry	gut	digesta	NA	China	NA	NA	NA	NA	NA
SRR6323251	WGS	271	145787613	PRJNA417359	SAMN08010179	Metagenome or environmental	66864004	AGRICULTURAL GENOMICS INSTITUTE AT SHENZHEN, CHINESE ACADEMY OF AGRICULTURAL SCIENCES	2016-12-11	public	fastq,run.zq,sra	gs,ncbi,s3	gs.US,ncbi.public,s3.us-east-1	SRX3422973	China	Asia	China:Beijing	Gallus gallus	NA	HiSeq X Ten	not collected	NBJMD02800	PAIRED	RANDOM	METAGENOMIC	chicken gut metagenome	ILLUMINA	2017-11-26T00:00:00Z	NA	2018-04-10T15:58:00Z	2	NBJMD02800	SRP125653	NA	None	28-day	male	duodenum	pooled digesta from five chickens	poultry	gut	digesta	NA	China	NA	NA	NA	NA	NA
SRR6323252	WGS	282	2804247935	PRJNA417359	SAMN08010180	Metagenome or environmental	1219773317	AGRICULTURAL GENOMICS INSTITUTE AT SHENZHEN, CHINESE ACADEMY OF AGRICULTURAL SCIENCES	26/11/2016	public	fastq,run.zq,sra	gs,ncbi,s3	gs.US,ncbi.public,s3.us-east-1	SRX3422972	China	Asia	China:Beijing	Gallus gallus	NA	HiSeq X Ten	not collected	NBJMD04200	PAIRED	RANDOM	METAGENOMIC	chicken gut metagenome	ILLUMINA	2017-11-26T00:00:00Z	NA	2018-04-10T16:51:00Z	2	NBJMD04200	SRP125653	NA	None	42-day	male	duodenum	pooled digesta from five chickens	poultry	gut	digesta	NA	China	NA	NA	NA	NA	NA
SRR6323253	WGS	255	45527206	PRJNA417359	SAMN08010177	Metagenome or environmental	21643778	AGRICULTURAL GENOMICS INSTITUTE AT SHENZHEN, CHINESE ACADEMY OF AGRICULTURAL SCIENCES	22/10/2016	public	fastq,run.zq,sra	gs,ncbi,s3	gs.US,ncbi.public,s3.us-east-1	SRX3422971	China	Asia	China:Beijing	Gallus gallus	NA	HiSeq X Ten	not collected	NBJMD00700	PAIRED	RANDOM	METAGENOMIC	chicken gut metagenome	ILLUMINA	2017-11-26T00:00:00Z	NA	2018-04-10T15:59:00Z	2	NBJMD00700	SRP125653	NA	None	7-day	male	duodenum	pooled digesta from five chickens	poultry	gut	digesta	NA	China	NA	NA	NA	NA	NA
SRR6323254	WGS	260	108145820	PRJNA417359	SAMN08010178	Metagenome or environmental	50361511	AGRICULTURAL GENOMICS INSTITUTE AT SHENZHEN, CHINESE ACADEMY OF AGRICULTURAL SCIENCES	29/10/2016	public	fastq,run.zq,sra	gs,ncbi,s3	gs.US,ncbi.public,s3.us-east-1	SRX3422970	China	Asia	China:Beijing	Gallus gallus	NA	HiSeq X Ten	not collected	NBJMD01400	PAIRED	RANDOM	METAGENOMIC	chicken gut metagenome	ILLUMINA	2017-11-26T00:00:00Z	NA	2018-04-10T16:00:00Z	2	NBJMD01400	SRP125653	NA	None	14-day	male	duodenum	pooled digesta from five chickens	poultry	gut	digesta	NA	China	NA	NA	NA	NA	NA
SRR6323255	WGS	244	22739354	PRJNA417359	SAMN08010181	Metagenome or environmental	10939799	AGRICULTURAL GENOMICS INSTITUTE AT SHENZHEN, CHINESE ACADEMY OF AGRICULTURAL SCIENCES	26/11/2016	public	fastq,run.zq,sra	gs,ncbi,s3	gs.US,ncbi.public,s3.us-east-1	SRX3422969	China	Asia	China:Beijing	Gallus gallus	NA	HiSeq X Ten	not collected	NBJMD04201	PAIRED	RANDOM	METAGENOMIC	chicken gut metagenome	ILLUMINA	2017-11-26T00:00:00Z	NA	2018-04-10T16:06:00Z	2	NBJMD04201	SRP125653	NA	None	42-day	male	duodenum	digesta from one chicken (biological replicate 1)	poultry	gut	digesta	NA	China	NA	NA	NA	NA	NA
SRR6323256	WGS	244	30181426	PRJNA417359	SAMN08010182	Metagenome or environmental	14384780	AGRICULTURAL GENOMICS INSTITUTE AT SHENZHEN, CHINESE ACADEMY OF AGRICULTURAL SCIENCES	26/11/2016	public	fastq,run.zq,sra	gs,ncbi,s3	gs.US,ncbi.public,s3.us-east-1	SRX3422968	China	Asia	China:Beijing	Gallus gallus	NA	HiSeq X Ten	not collected	NBJMD04202	PAIRED	RANDOM	METAGENOMIC	chicken gut metagenome	ILLUMINA	2017-11-26T00:00:00Z	NA	2018-04-10T16:06:00Z	2	NBJMD04202	SRP125653	NA	None	42-day	male	duodenum	digesta from one chicken (biological replicate 2)	poultry	gut	digesta	NA	China	NA	NA	NA	NA	NA
SRR6323257	WGS	281	2759582973	PRJNA417359	SAMN08010030	Metagenome or environmental	1219822104	AGRICULTURAL GENOMICS INSTITUTE AT SHENZHEN, CHINESE ACADEMY OF AGRICULTURAL SCIENCES	2016-12-11	public	fastq,run.zq,sra	gs,ncbi,s3	gs.US,ncbi.public,s3.us-east-1	SRX3422967	China	Asia	China:Beijing	Gallus gallus	NA	HiSeq X Ten	not collected	LBJMC02800	PAIRED	RANDOM	METAGENOMIC	chicken gut metagenome	ILLUMINA	2017-11-26T00:00:00Z	NA	2018-04-10T16:32:00Z	2	LBJMC02800	SRP125653	NA	15 mg/kg Sangrovit¬Æ (Macleaya cordata extract 3.75% w/w premix)	28-day	male	caeca	pooled digesta from five chickens	poultry	gut	digesta	NA	China	NA	NA	NA	NA	NA
SRR6323258	WGS	271	1942124906	PRJNA417359	SAMN08010029	Metagenome or environmental	890492895	AGRICULTURAL GENOMICS INSTITUTE AT SHENZHEN, CHINESE ACADEMY OF AGRICULTURAL SCIENCES	29/10/2016	public	fastq,run.zq,sra	gs,ncbi,s3	gs.US,ncbi.public,s3.us-east-1	SRX3422966	China	Asia	China:Beijing	Gallus gallus	NA	HiSeq X Ten	not collected	LBJMC01400	PAIRED	RANDOM	METAGENOMIC	chicken gut metagenome	ILLUMINA	2017-11-26T00:00:00Z	NA	2018-04-10T16:35:00Z	2	LBJMC01400	SRP125653	NA	15 mg/kg Sangrovit¬Æ (Macleaya cordata extract 3.75% w/w premix)	14-day	male	caeca	pooled digesta from five chickens	poultry	gut	digesta	NA	China	NA	NA	NA	NA	NA
SRR6323259	WGS	282	2542280584	PRJNA417359	SAMN08010028	Metagenome or environmental	1122841996	AGRICULTURAL GENOMICS INSTITUTE AT SHENZHEN, CHINESE ACADEMY OF AGRICULTURAL SCIENCES	22/10/2016	public	fastq,run.zq,sra	gs,ncbi,s3	gs.US,ncbi.public,s3.us-east-1	SRX3422965	China	Asia	China:Beijing	Gallus gallus	NA	HiSeq X Ten	not collected	LBJMC00700	PAIRED	RANDOM	METAGENOMIC	chicken gut metagenome	ILLUMINA	2017-11-26T00:00:00Z	NA	2018-04-10T16:51:00Z	2	LBJMC00700	SRP125653	NA	15 mg/kg Sangrovit¬Æ (Macleaya cordata extract 3.75% w/w premix)	7-day	male	caeca	pooled digesta from five chickens	poultry	gut	digesta	NA	China	NA	NA	NA	NA	NA
SRR6323260	WGS	246	4682995896	PRJNA417359	SAMN08010027	Metagenome or environmental	1786812389	AGRICULTURAL GENOMICS INSTITUTE AT SHENZHEN, CHINESE ACADEMY OF AGRICULTURAL SCIENCES	16/09/2015	public	fastq,run.zq,sra	gs,ncbi,s3	gs.US,ncbi.public,s3.us-east-1	SRX3422964	China	Asia	China:Hunan	Gallus gallus	NA	Illumina HiSeq 2500	not collected	HHCFR05603	PAIRED	RANDOM	METAGENOMIC	chicken gut metagenome	ILLUMINA	2017-11-26T00:00:00Z	NA	2018-04-10T18:09:00Z	2	HHCFR05603	SRP125653	NA	150 mg/kg Sangrovit¬Æ (Macleaya cordata extract 3.75% w/w premix)	56-day	female	colorectum	digesta from one chicken (biological replicate 3)	poultry	gut	digesta	NA	China	NA	NA	NA	NA	NA
SRR6323261	WGS	292	5211147347	PRJNA417359	SAMN08010026	Metagenome or environmental	2028359307	AGRICULTURAL GENOMICS INSTITUTE AT SHENZHEN, CHINESE ACADEMY OF AGRICULTURAL SCIENCES	16/09/2015	public	fastq,run.zq,sra	gs,ncbi,s3	gs.US,ncbi.public,s3.us-east-1	SRX3422963	China	Asia	China:Hunan	Gallus gallus	NA	HiSeq X Ten	not collected	HHCFR05602	PAIRED	RANDOM	METAGENOMIC	chicken gut metagenome	ILLUMINA	2017-11-26T00:00:00Z	NA	2018-04-10T17:31:00Z	2	HHCFR05602	SRP125653	NA	150 mg/kg Sangrovit¬Æ (Macleaya cordata extract 3.75% w/w premix)	56-day	female	colorectum	digesta from one chicken (biological replicate 2)	poultry	gut	digesta	NA	China	NA	NA	NA	NA	NA
SRR6323262	WGS	245	3933844207	PRJNA417359	SAMN08010025	Metagenome or environmental	1512224861	AGRICULTURAL GENOMICS INSTITUTE AT SHENZHEN, CHINESE ACADEMY OF AGRICULTURAL SCIENCES	16/09/2015	public	fastq,run.zq,sra	gs,ncbi,s3	gs.US,ncbi.public,s3.us-east-1	SRX3422962	China	Asia	China:Hunan	Gallus gallus	NA	Illumina HiSeq 2500	not collected	HHCFR05601	PAIRED	RANDOM	METAGENOMIC	chicken gut metagenome	ILLUMINA	2017-11-26T00:00:00Z	NA	2018-04-10T17:20:00Z	2	HHCFR05601	SRP125653	NA	150 mg/kg Sangrovit¬Æ (Macleaya cordata extract 3.75% w/w premix)	56-day	female	colorectum	digesta from one chicken (biological replicate 1)	poultry	gut	digesta	NA	China	NA	NA	NA	NA	NA
SRR6323263	WGS	287	4313781306	PRJNA417359	SAMN08010024	Metagenome or environmental	1814265035	AGRICULTURAL GENOMICS INSTITUTE AT SHENZHEN, CHINESE ACADEMY OF AGRICULTURAL SCIENCES	2015-02-09	public	fastq,run.zq,sra	gs,ncbi,s3	gs.US,ncbi.public,s3.us-east-1	SRX3422961	China	Asia	China:Hunan	Gallus gallus	NA	HiSeq X Ten	not collected	HHCFR04200	PAIRED	RANDOM	METAGENOMIC	chicken gut metagenome	ILLUMINA	2017-11-26T00:00:00Z	NA	2018-04-10T17:17:00Z	2	HHCFR04200	SRP125653	NA	150 mg/kg Sangrovit¬Æ (Macleaya cordata extract 3.75% w/w premix)	42-day	female	colorectum	pooled digesta from five chickens	poultry	gut	digesta	NA	China	NA	NA	NA	NA	NA
SRR6323264	WGS	286	4838322612	PRJNA417359	SAMN08010023	Metagenome or environmental	2041675373	AGRICULTURAL GENOMICS INSTITUTE AT SHENZHEN, CHINESE ACADEMY OF AGRICULTURAL SCIENCES	19/08/2015	public	fastq,run.zq,sra	gs,ncbi,s3	gs.US,ncbi.public,s3.us-east-1	SRX3422960	China	Asia	China:Hunan	Gallus gallus	NA	HiSeq X Ten	not collected	HHCFR02800	PAIRED	RANDOM	METAGENOMIC	chicken gut metagenome	ILLUMINA	2017-11-26T00:00:00Z	NA	2018-04-10T16:58:00Z	2	HHCFR02800	SRP125653	NA	150 mg/kg Sangrovit¬Æ (Macleaya cordata extract 3.75% w/w premix)	28-day	female	colorectum	pooled digesta from five chickens	poultry	gut	digesta	NA	China	NA	NA	NA	NA	NA
SRR6323265	WGS	274	2335998746	PRJNA417359	SAMN08010129	Metagenome or environmental	1064197037	AGRICULTURAL GENOMICS INSTITUTE AT SHENZHEN, CHINESE ACADEMY OF AGRICULTURAL SCIENCES	26/11/2016	public	fastq,run.zq,sra	gs,ncbi,s3	gs.US,ncbi.public,s3.us-east-1	SRX3422959	China	Asia	China:Beijing	Gallus gallus	NA	HiSeq X Ten	not collected	MBJMR04200	PAIRED	RANDOM	METAGENOMIC	chicken gut metagenome	ILLUMINA	2017-11-26T00:00:00Z	NA	2018-04-10T16:46:00Z	2	MBJMR04200	SRP125653	NA	50 mg/kg Sangrovit¬Æ (Macleaya cordata extract 3.75% w/w premix)	42-day	male	colorectum	pooled digesta from five chickens	poultry	gut	digesta	NA	China	NA	NA	NA	NA	NA
SRR6323266	WGS	268	3344951562	PRJNA417359	SAMN08010130	Metagenome or environmental	1517715285	AGRICULTURAL GENOMICS INSTITUTE AT SHENZHEN, CHINESE ACADEMY OF AGRICULTURAL SCIENCES	26/11/2016	public	fastq,run.zq,sra	gs,ncbi,s3	gs.US,ncbi.public,s3.us-east-1	SRX3422958	China	Asia	China:Beijing	Gallus gallus	NA	HiSeq X Ten	not collected	MBJMR04201	PAIRED	RANDOM	METAGENOMIC	chicken gut metagenome	ILLUMINA	2017-11-26T00:00:00Z	NA	2018-04-10T17:03:00Z	2	MBJMR04201	SRP125653	NA	50 mg/kg Sangrovit¬Æ (Macleaya cordata extract 3.75% w/w premix)	42-day	male	colorectum	digesta from one chicken (biological replicate 1)	poultry	gut	digesta	NA	China	NA	NA	NA	NA	NA
SRR6323267	WGS	275	1836117440	PRJNA417359	SAMN08010127	Metagenome or environmental	833677577	AGRICULTURAL GENOMICS INSTITUTE AT SHENZHEN, CHINESE ACADEMY OF AGRICULTURAL SCIENCES	29/10/2016	public	fastq,run.zq,sra	gs,ncbi,s3	gs.US,ncbi.public,s3.us-east-1	SRX3422957	China	Asia	China:Beijing	Gallus gallus	NA	HiSeq X Ten	not collected	MBJMR01400	PAIRED	RANDOM	METAGENOMIC	chicken gut metagenome	ILLUMINA	2017-11-26T00:00:00Z	NA	2018-04-10T16:29:00Z	2	MBJMR01400	SRP125653	NA	50 mg/kg Sangrovit¬Æ (Macleaya cordata extract 3.75% w/w premix)	14-day	male	colorectum	pooled digesta from five chickens	poultry	gut	digesta	NA	China	NA	NA	NA	NA	NA
SRR6323268	WGS	278	3074846878	PRJNA417359	SAMN08010128	Metagenome or environmental	1375921628	AGRICULTURAL GENOMICS INSTITUTE AT SHENZHEN, CHINESE ACADEMY OF AGRICULTURAL SCIENCES	2016-12-11	public	fastq,run.zq,sra	gs,ncbi,s3	gs.US,ncbi.public,s3.us-east-1	SRX3422956	China	Asia	China:Beijing	Gallus gallus	NA	HiSeq X Ten	not collected	MBJMR02800	PAIRED	RANDOM	METAGENOMIC	chicken gut metagenome	ILLUMINA	2017-11-26T00:00:00Z	NA	2018-04-10T16:40:00Z	2	MBJMR02800	SRP125653	NA	50 mg/kg Sangrovit¬Æ (Macleaya cordata extract 3.75% w/w premix)	28-day	male	colorectum	pooled digesta from five chickens	poultry	gut	digesta	NA	China	NA	NA	NA	NA	NA
SRR6323269	WGS	270	1935311424	PRJNA417359	SAMN08010125	Metagenome or environmental	869926468	AGRICULTURAL GENOMICS INSTITUTE AT SHENZHEN, CHINESE ACADEMY OF AGRICULTURAL SCIENCES	26/11/2016	public	fastq,run.zq,sra	gs,ncbi,s3	gs.US,ncbi.public,s3.us-east-1	SRX3422955	China	Asia	China:Beijing	Gallus gallus	NA	HiSeq X Ten	not collected	MBJMJ04203	PAIRED	RANDOM	METAGENOMIC	chicken gut metagenome	ILLUMINA	2017-11-26T00:00:00Z	NA	2018-04-10T16:27:00Z	2	MBJMJ04203	SRP125653	NA	50 mg/kg Sangrovit¬Æ (Macleaya cordata extract 3.75% w/w premix)	42-day	male	jejunum	digesta from one chicken (biological replicate 3)	poultry	gut	digesta	NA	China	NA	NA	NA	NA	NA
SRR6323270	WGS	281	609330255	PRJNA417359	SAMN08010126	Metagenome or environmental	268813447	AGRICULTURAL GENOMICS INSTITUTE AT SHENZHEN, CHINESE ACADEMY OF AGRICULTURAL SCIENCES	22/10/2016	public	fastq,run.zq,sra	gs,ncbi,s3	gs.US,ncbi.public,s3.us-east-1	SRX3422954	China	Asia	China:Beijing	Gallus gallus	NA	HiSeq X Ten	not collected	MBJMR00700	PAIRED	RANDOM	METAGENOMIC	chicken gut metagenome	ILLUMINA	2017-11-26T00:00:00Z	NA	2018-04-10T16:11:00Z	2	MBJMR00700	SRP125653	NA	50 mg/kg Sangrovit¬Æ (Macleaya cordata extract 3.75% w/w premix)	7-day	male	colorectum	pooled digesta from five chickens	poultry	gut	digesta	NA	China	NA	NA	NA	NA	NA
SRR6323271	WGS	271	1968578019	PRJNA417359	SAMN08010123	Metagenome or environmental	885793153	AGRICULTURAL GENOMICS INSTITUTE AT SHENZHEN, CHINESE ACADEMY OF AGRICULTURAL SCIENCES	26/11/2016	public	fastq,run.zq,sra	gs,ncbi,s3	gs.US,ncbi.public,s3.us-east-1	SRX3422953	China	Asia	China:Beijing	Gallus gallus	NA	HiSeq X Ten	not collected	MBJMJ04201	PAIRED	RANDOM	METAGENOMIC	chicken gut metagenome	ILLUMINA	2017-11-26T00:00:00Z	NA	2018-04-10T16:45:00Z	2	MBJMJ04201	SRP125653	NA	50 mg/kg Sangrovit¬Æ (Macleaya cordata extract 3.75% w/w premix)	42-day	male	jejunum	digesta from one chicken (biological replicate 1)	poultry	gut	digesta	NA	China	NA	NA	NA	NA	NA
SRR6323272	WGS	272	2590528460	PRJNA417359	SAMN08010124	Metagenome or environmental	1160947502	AGRICULTURAL GENOMICS INSTITUTE AT SHENZHEN, CHINESE ACADEMY OF AGRICULTURAL SCIENCES	26/11/2016	public	fastq,run.zq,sra	gs,ncbi,s3	gs.US,ncbi.public,s3.us-east-1	SRX3422952	China	Asia	China:Beijing	Gallus gallus	NA	HiSeq X Ten	not collected	MBJMJ04202	PAIRED	RANDOM	METAGENOMIC	chicken gut metagenome	ILLUMINA	2017-11-26T00:00:00Z	NA	2018-04-10T16:54:00Z	2	MBJMJ04202	SRP125653	NA	50 mg/kg Sangrovit¬Æ (Macleaya cordata extract 3.75% w/w premix)	42-day	male	jejunum	digesta from one chicken (biological replicate 2)	poultry	gut	digesta	NA	China	NA	NA	NA	NA	NA
SRR6323273	WGS	290	4638272508	PRJNA417359	SAMN08010004	Metagenome or environmental	1768715850	AGRICULTURAL GENOMICS INSTITUTE AT SHENZHEN, CHINESE ACADEMY OF AGRICULTURAL SCIENCES	16/09/2015	public	fastq,run.zq,sra	gs,ncbi,s3	gs.US,ncbi.public,s3.us-east-1	SRX3422951	China	Asia	China:Hunan	Gallus gallus	NA	HiSeq X Ten	not collected	HHCFD05601	PAIRED	RANDOM	METAGENOMIC	chicken gut metagenome	ILLUMINA	2017-11-26T00:00:00Z	NA	2018-04-10T17:22:00Z	2	HHCFD05601	SRP125653	NA	150 mg/kg Sangrovit¬Æ (Macleaya cordata extract 3.75% w/w premix)	56-day	female	duodenum	digesta from one chicken (biological replicate 1)	poultry	gut	digesta	NA	China	NA	NA	NA	NA	NA
SRR6323274	WGS	288	3099978665	PRJNA417359	SAMN08010003	Metagenome or environmental	1306201979	AGRICULTURAL GENOMICS INSTITUTE AT SHENZHEN, CHINESE ACADEMY OF AGRICULTURAL SCIENCES	2015-02-09	public	fastq,run.zq,sra	gs,ncbi,s3	gs.US,ncbi.public,s3.us-east-1	SRX3422950	China	Asia	China:Hunan	Gallus gallus	NA	HiSeq X Ten	not collected	HHCFD04200	PAIRED	RANDOM	METAGENOMIC	chicken gut metagenome	ILLUMINA	2017-11-26T00:00:00Z	NA	2018-04-10T17:00:00Z	2	HHCFD04200	SRP125653	NA	150 mg/kg Sangrovit¬Æ (Macleaya cordata extract 3.75% w/w premix)	42-day	female	duodenum	pooled digesta from five chickens	poultry	gut	digesta	NA	China	NA	NA	NA	NA	NA
SRR6323275	WGS	247	4153536941	PRJNA417359	SAMN08009829	Metagenome or environmental	1580107767	AGRICULTURAL GENOMICS INSTITUTE AT SHENZHEN, CHINESE ACADEMY OF AGRICULTURAL SCIENCES	2015-02-07	public	fastq,run.zq,sra	gs,ncbi,s3	gs.US,ncbi.public,s3.us-east-1	SRX3422949	China	Asia	China:Guandong	Gallus gallus	NA	Illumina HiSeq 2500	not collected	DGYFI06201	PAIRED	RANDOM	METAGENOMIC	chicken gut metagenome	ILLUMINA	2017-11-26T00:00:00Z	NA	2018-04-10T17:26:00Z	2	DGYFI06201	SRP125653	NA	not collected	62-day	female	ileum	digesta from one chicken (biological replicate 1)	poultry	gut	digesta	NA	China	NA	NA	NA	NA	NA
SRR6323276	WGS	246	5013629053	PRJNA417359	SAMN08010012	Metagenome or environmental	1903881489	AGRICULTURAL GENOMICS INSTITUTE AT SHENZHEN, CHINESE ACADEMY OF AGRICULTURAL SCIENCES	16/09/2015	public	fastq,run.zq,sra	gs,ncbi,s3	gs.US,ncbi.public,s3.us-east-1	SRX3422948	China	Asia	China:Hunan	Gallus gallus	NA	Illumina HiSeq 2500	not collected	HHCFI05602	PAIRED	RANDOM	METAGENOMIC	chicken gut metagenome	ILLUMINA	2017-11-26T00:00:00Z	NA	2018-04-10T17:59:00Z	2	HHCFI05602	SRP125653	NA	150 mg/kg Sangrovit¬Æ (Macleaya cordata extract 3.75% w/w premix)	56-day	female	ileum	digesta from one chicken (biological replicate 2)	poultry	gut	digesta	NA	China	NA	NA	NA	NA	NA
SRR6323277	WGS	240	2588015060	PRJNA417359	SAMN08009830	Metagenome or environmental	1048297934	AGRICULTURAL GENOMICS INSTITUTE AT SHENZHEN, CHINESE ACADEMY OF AGRICULTURAL SCIENCES	2015-02-07	public	fastq,run.zq,sra	gs,ncbi,s3	gs.US,ncbi.public,s3.us-east-1	SRX3422947	China	Asia	China:Guandong	Gallus gallus	NA	Illumina HiSeq 2500	not collected	DGYFI06202	PAIRED	RANDOM	METAGENOMIC	chicken gut metagenome	ILLUMINA	2017-11-26T00:00:00Z	NA	2018-04-10T16:37:00Z	2	DGYFI06202	SRP125653	NA	not collected	62-day	female	ileum	digesta from one chicken (biological replicate 2)	poultry	gut	digesta	NA	China	NA	NA	NA	NA	NA
SRR6323278	WGS	288	4534806422	PRJNA417359	SAMN08010064	Metagenome or environmental	1902192144	AGRICULTURAL GENOMICS INSTITUTE AT SHENZHEN, CHINESE ACADEMY OF AGRICULTURAL SCIENCES	2015-05-08	public	fastq,run.zq,sra	gs,ncbi,s3	gs.US,ncbi.public,s3.us-east-1	SRX3422946	China	Asia	China:Hunan	Gallus gallus	NA	HiSeq X Ten	not collected	LHCFC01400	PAIRED	RANDOM	METAGENOMIC	chicken gut metagenome	ILLUMINA	2017-11-26T00:00:00Z	NA	2018-04-10T17:31:00Z	2	LHCFC01400	SRP125653	NA	15 mg/kg Sangrovit¬Æ (Macleaya cordata extract 3.75% w/w premix)	14-day	female	caeca	pooled digesta from five chickens	poultry	gut	digesta	NA	China	NA	NA	NA	NA	NA
SRR6323279	WGS	292	6420280134	PRJNA417359	SAMN08009822	Metagenome or environmental	2493364635	AGRICULTURAL GENOMICS INSTITUTE AT SHENZHEN, CHINESE ACADEMY OF AGRICULTURAL SCIENCES	16/09/2015	public	fastq,run.zq,sra	gs,ncbi,s3	gs.US,ncbi.public,s3.us-east-1	SRX3422945	China	Asia	China:Hunan	Gallus gallus	NA	HiSeq X Ten	not collected	CHCFR05603	PAIRED	RANDOM	METAGENOMIC	chicken gut metagenome	ILLUMINA	2017-11-26T00:00:00Z	NA	2018-04-10T18:11:00Z	2	CHCFR05603	SRP125653	NA	50 mg/kg Citifac¬Æ (Chlortetracycline 20% w/w premix)	56-day	female	colorectum	digesta from one chicken (biological replicate 3)	poultry	gut	digesta	NA	China	NA	NA	NA	NA	NA
SRR6323280	WGS	293	6532005348	PRJNA417359	SAMN08009821	Metagenome or environmental	2508059954	AGRICULTURAL GENOMICS INSTITUTE AT SHENZHEN, CHINESE ACADEMY OF AGRICULTURAL SCIENCES	16/09/2015	public	fastq,run.zq,sra	gs,ncbi,s3	gs.US,ncbi.public,s3.us-east-1	SRX3422944	China	Asia	China:Hunan	Gallus gallus	NA	HiSeq X Ten	not collected	CHCFR05602	PAIRED	RANDOM	METAGENOMIC	chicken gut metagenome	ILLUMINA	2017-11-26T00:00:00Z	NA	2018-04-10T17:53:00Z	2	CHCFR05602	SRP125653	NA	50 mg/kg Citifac¬Æ (Chlortetracycline 20% w/w premix)	56-day	female	colorectum	digesta from one chicken (biological replicate 2)	poultry	gut	digesta	NA	China	NA	NA	NA	NA	NA
SRR6323281	WGS	287	3251735868	PRJNA417359	SAMN08009816	Metagenome or environmental	1371269048	AGRICULTURAL GENOMICS INSTITUTE AT SHENZHEN, CHINESE ACADEMY OF AGRICULTURAL SCIENCES	29/07/2015	public	fastq,run.zq,sra	gs,ncbi,s3	gs.US,ncbi.public,s3.us-east-1	SRX3422943	China	Asia	China:Hunan	Gallus gallus	NA	HiSeq X Ten	not collected	CHCFR00700	PAIRED	RANDOM	METAGENOMIC	chicken gut metagenome	ILLUMINA	2017-11-26T00:00:00Z	NA	2018-04-10T17:00:00Z	2	CHCFR00700	SRP125653	NA	50 mg/kg Citifac¬Æ (Chlortetracycline 20% w/w premix)	7-day	female	colorectum	pooled digesta from five chickens	poultry	gut	digesta	NA	China	NA	NA	NA	NA	NA
SRR6323282	WGS	292	5435716569	PRJNA417359	SAMN08009815	Metagenome or environmental	2095855669	AGRICULTURAL GENOMICS INSTITUTE AT SHENZHEN, CHINESE ACADEMY OF AGRICULTURAL SCIENCES	16/09/2015	public	fastq,run.zq,sra	gs,ncbi,s3	gs.US,ncbi.public,s3.us-east-1	SRX3422942	China	Asia	China:Hunan	Gallus gallus	NA	HiSeq X Ten	not collected	CHCFJ05603	PAIRED	RANDOM	METAGENOMIC	chicken gut metagenome	ILLUMINA	2017-11-26T00:00:00Z	NA	2018-04-10T18:14:00Z	2	CHCFJ05603	SRP125653	NA	50 mg/kg Citifac¬Æ (Chlortetracycline 20% w/w premix)	56-day	female	jejunum	digesta from one chicken (biological replicate 3)	poultry	gut	digesta	NA	China	NA	NA	NA	NA	NA
SRR6323283	WGS	294	6735085098	PRJNA417359	SAMN08009814	Metagenome or environmental	2565142579	AGRICULTURAL GENOMICS INSTITUTE AT SHENZHEN, CHINESE ACADEMY OF AGRICULTURAL SCIENCES	16/09/2015	public	fastq,run.zq,sra	gs,ncbi,s3	gs.US,ncbi.public,s3.us-east-1	SRX3422941	China	Asia	China:Hunan	Gallus gallus	NA	HiSeq X Ten	not collected	CHCFJ05602	PAIRED	RANDOM	METAGENOMIC	chicken gut metagenome	ILLUMINA	2017-11-26T00:00:00Z	NA	2018-04-10T18:09:00Z	2	CHCFJ05602	SRP125653	NA	50 mg/kg Citifac¬Æ (Chlortetracycline 20% w/w premix)	56-day	female	jejunum	digesta from one chicken (biological replicate 2)	poultry	gut	digesta	NA	China	NA	NA	NA	NA	NA
SRR6323284	WGS	294	5904000885	PRJNA417359	SAMN08009813	Metagenome or environmental	2235756656	AGRICULTURAL GENOMICS INSTITUTE AT SHENZHEN, CHINESE ACADEMY OF AGRICULTURAL SCIENCES	16/09/2015	public	fastq,run.zq,sra	gs,ncbi,s3	gs.US,ncbi.public,s3.us-east-1	SRX3422940	China	Asia	China:Hunan	Gallus gallus	NA	HiSeq X Ten	not collected	CHCFJ05601	PAIRED	RANDOM	METAGENOMIC	chicken gut metagenome	ILLUMINA	2017-11-26T00:00:00Z	NA	2018-04-10T17:47:00Z	2	CHCFJ05601	SRP125653	NA	50 mg/kg Citifac¬Æ (Chlortetracycline 20% w/w premix)	56-day	female	jejunum	digesta from one chicken (biological replicate 1)	poultry	gut	digesta	NA	China	NA	NA	NA	NA	NA
SRR6323285	WGS	293	5595313536	PRJNA417359	SAMN08009820	Metagenome or environmental	2165136513	AGRICULTURAL GENOMICS INSTITUTE AT SHENZHEN, CHINESE ACADEMY OF AGRICULTURAL SCIENCES	16/09/2015	public	fastq,run.zq,sra	gs,ncbi,s3	gs.US,ncbi.public,s3.us-east-1	SRX3422939	China	Asia	China:Hunan	Gallus gallus	NA	HiSeq X Ten	not collected	CHCFR05601	PAIRED	RANDOM	METAGENOMIC	chicken gut metagenome	ILLUMINA	2017-11-26T00:00:00Z	NA	2018-04-10T17:58:00Z	2	CHCFR05601	SRP125653	NA	50 mg/kg Citifac¬Æ (Chlortetracycline 20% w/w premix)	56-day	female	colorectum	digesta from one chicken (biological replicate 1)	poultry	gut	digesta	NA	China	NA	NA	NA	NA	NA
SRR6323286	WGS	288	5888149303	PRJNA417359	SAMN08009819	Metagenome or environmental	2474992754	AGRICULTURAL GENOMICS INSTITUTE AT SHENZHEN, CHINESE ACADEMY OF AGRICULTURAL SCIENCES	2015-02-09	public	fastq,run.zq,sra	gs,ncbi,s3	gs.US,ncbi.public,s3.us-east-1	SRX3422938	China	Asia	China:Hunan	Gallus gallus	NA	HiSeq X Ten	not collected	CHCFR04200	PAIRED	RANDOM	METAGENOMIC	chicken gut metagenome	ILLUMINA	2017-11-26T00:00:00Z	NA	2018-04-10T17:52:00Z	2	CHCFR04200	SRP125653	NA	50 mg/kg Citifac¬Æ (Chlortetracycline 20% w/w premix)	42-day	female	colorectum	pooled digesta from five chickens	poultry	gut	digesta	NA	China	NA	NA	NA	NA	NA
SRR6323287	WGS	286	5352546517	PRJNA417359	SAMN08009818	Metagenome or environmental	2286922358	AGRICULTURAL GENOMICS INSTITUTE AT SHENZHEN, CHINESE ACADEMY OF AGRICULTURAL SCIENCES	19/08/2015	public	fastq,run.zq,sra	gs,ncbi,s3	gs.US,ncbi.public,s3.us-east-1	SRX3422937	China	Asia	China:Hunan	Gallus gallus	NA	HiSeq X Ten	not collected	CHCFR02800	PAIRED	RANDOM	METAGENOMIC	chicken gut metagenome	ILLUMINA	2017-11-26T00:00:00Z	NA	2018-04-10T17:42:00Z	2	CHCFR02800	SRP125653	NA	50 mg/kg Citifac¬Æ (Chlortetracycline 20% w/w premix)	28-day	female	colorectum	pooled digesta from five chickens	poultry	gut	digesta	NA	China	NA	NA	NA	NA	NA
SRR6323288	WGS	287	4406697424	PRJNA417359	SAMN08009817	Metagenome or environmental	1844425112	AGRICULTURAL GENOMICS INSTITUTE AT SHENZHEN, CHINESE ACADEMY OF AGRICULTURAL SCIENCES	2015-05-08	public	fastq,run.zq,sra	gs,ncbi,s3	gs.US,ncbi.public,s3.us-east-1	SRX3422936	China	Asia	China:Hunan	Gallus gallus	NA	HiSeq X Ten	not collected	CHCFR01400	PAIRED	RANDOM	METAGENOMIC	chicken gut metagenome	ILLUMINA	2017-11-26T00:00:00Z	NA	2018-04-10T17:26:00Z	2	CHCFR01400	SRP125653	NA	50 mg/kg Citifac¬Æ (Chlortetracycline 20% w/w premix)	14-day	female	colorectum	pooled digesta from five chickens	poultry	gut	digesta	NA	China	NA	NA	NA	NA	NA
SRR6323289	WGS	245	4318119537	PRJNA417359	SAMN08009825	Metagenome or environmental	1688299564	AGRICULTURAL GENOMICS INSTITUTE AT SHENZHEN, CHINESE ACADEMY OF AGRICULTURAL SCIENCES	2015-02-07	public	fastq,run.zq,sra	gs,ncbi,s3	gs.US,ncbi.public,s3.us-east-1	SRX3422935	China	Asia	China:Guandong	Gallus gallus	NA	Illumina HiSeq 2500	not collected	DGYFC06203	PAIRED	RANDOM	METAGENOMIC	chicken gut metagenome	ILLUMINA	2017-11-26T00:00:00Z	NA	2018-04-10T17:41:00Z	2	DGYFC06203	SRP125653	NA	not collected	62-day	female	caeca	digesta from one chicken (biological replicate 3)	poultry	gut	digesta	NA	China	NA	NA	NA	NA	NA
SRR6323290	WGS	245	1614039628	PRJNA417359	SAMN08009826	Metagenome or environmental	612373301	AGRICULTURAL GENOMICS INSTITUTE AT SHENZHEN, CHINESE ACADEMY OF AGRICULTURAL SCIENCES	2015-02-07	public	fastq,run.zq,sra	gs,ncbi,s3	gs.US,ncbi.public,s3.us-east-1	SRX3422934	China	Asia	China:Guandong	Gallus gallus	NA	Illumina HiSeq 2500	not collected	DGYFD06201	PAIRED	RANDOM	METAGENOMIC	chicken gut metagenome	ILLUMINA	2017-11-26T00:00:00Z	NA	2018-04-10T16:30:00Z	2	DGYFD06201	SRP125653	NA	not collected	62-day	female	duodenum	digesta from one chicken (biological replicate 1)	poultry	gut	digesta	NA	China	NA	NA	NA	NA	NA
SRR6323291	WGS	246	3076387329	PRJNA417359	SAMN08009869	Metagenome or environmental	1181242550	AGRICULTURAL GENOMICS INSTITUTE AT SHENZHEN, CHINESE ACADEMY OF AGRICULTURAL SCIENCES	19/05/2015	public	fastq,run.zq,sra	gs,ncbi,s3	gs.US,ncbi.public,s3.us-east-1	SRX3422933	China	Asia	China:Hunan	Gallus gallus	NA	Illumina HiSeq 2500	not collected	DHCMC07802	PAIRED	RANDOM	METAGENOMIC	chicken gut metagenome	ILLUMINA	2017-11-26T00:00:00Z	NA	2018-04-10T17:10:00Z	2	DHCMC07802	SRP125653	NA	not collected	78-day	male	caeca	digesta from one chicken (biological replicate 2)	poultry	gut	digesta	NA	China	NA	NA	NA	NA	NA
SRR6323292	WGS	247	3024724076	PRJNA417359	SAMN08009870	Metagenome or environmental	1125796030	AGRICULTURAL GENOMICS INSTITUTE AT SHENZHEN, CHINESE ACADEMY OF AGRICULTURAL SCIENCES	19/05/2015	public	fastq,run.zq,sra	gs,ncbi,s3	gs.US,ncbi.public,s3.us-east-1	SRX3422932	China	Asia	China:Hunan	Gallus gallus	NA	Illumina HiSeq 2500	not collected	DHCMC07803	PAIRED	RANDOM	METAGENOMIC	chicken gut metagenome	ILLUMINA	2017-11-26T00:00:00Z	NA	2018-04-10T17:06:00Z	2	DHCMC07803	SRP125653	NA	not collected	78-day	male	caeca	digesta from one chicken (biological replicate 3)	poultry	gut	digesta	NA	China	NA	NA	NA	NA	NA
SRR6323293	WGS	246	3360963077	PRJNA417359	SAMN08009867	Metagenome or environmental	1298342830	AGRICULTURAL GENOMICS INSTITUTE AT SHENZHEN, CHINESE ACADEMY OF AGRICULTURAL SCIENCES	19/05/2015	public	fastq,run.zq,sra	gs,ncbi,s3	gs.US,ncbi.public,s3.us-east-1	SRX3422931	China	Asia	China:Hunan	Gallus gallus	NA	Illumina HiSeq 2500	not collected	DHCFR07803	PAIRED	RANDOM	METAGENOMIC	chicken gut metagenome	ILLUMINA	2017-11-26T00:00:00Z	NA	2018-04-10T17:15:00Z	2	DHCFR07803	SRP125653	NA	not collected	78-day	female	colorectum	digesta from one chicken (biological replicate 3)	poultry	gut	digesta	NA	China	NA	NA	NA	NA	NA
SRR6323294	WGS	246	3253286550	PRJNA417359	SAMN08009868	Metagenome or environmental	1232861733	AGRICULTURAL GENOMICS INSTITUTE AT SHENZHEN, CHINESE ACADEMY OF AGRICULTURAL SCIENCES	19/05/2015	public	fastq,run.zq,sra	gs,ncbi,s3	gs.US,ncbi.public,s3.us-east-1	SRX3422930	China	Asia	China:Hunan	Gallus gallus	NA	Illumina HiSeq 2500	not collected	DHCMC07801	PAIRED	RANDOM	METAGENOMIC	chicken gut metagenome	ILLUMINA	2017-11-26T00:00:00Z	NA	2018-04-10T17:13:00Z	2	DHCMC07801	SRP125653	NA	not collected	78-day	male	caeca	digesta from one chicken (biological replicate 1)	poultry	gut	digesta	NA	China	NA	NA	NA	NA	NA
SRR6323295	WGS	247	3260977971	PRJNA417359	SAMN08009865	Metagenome or environmental	1213194469	AGRICULTURAL GENOMICS INSTITUTE AT SHENZHEN, CHINESE ACADEMY OF AGRICULTURAL SCIENCES	19/05/2015	public	fastq,run.zq,sra	gs,ncbi,s3	gs.US,ncbi.public,s3.us-east-1	SRX3422929	China	Asia	China:Hunan	Gallus gallus	NA	Illumina HiSeq 2500	not collected	DHCFR07801	PAIRED	RANDOM	METAGENOMIC	chicken gut metagenome	ILLUMINA	2017-11-26T00:00:00Z	NA	2018-04-10T17:16:00Z	2	DHCFR07801	SRP125653	NA	not collected	78-day	female	colorectum	digesta from one chicken (biological replicate 1)	poultry	gut	digesta	NA	China	NA	NA	NA	NA	NA
SRR6323296	WGS	292	5714829680	PRJNA417359	SAMN08009866	Metagenome or environmental	2215029939	AGRICULTURAL GENOMICS INSTITUTE AT SHENZHEN, CHINESE ACADEMY OF AGRICULTURAL SCIENCES	19/05/2015	public	fastq,run.zq,sra	gs,ncbi,s3	gs.US,ncbi.public,s3.us-east-1	SRX3422928	China	Asia	China:Hunan	Gallus gallus	NA	HiSeq X Ten	not collected	DHCFR07802	PAIRED	RANDOM	METAGENOMIC	chicken gut metagenome	ILLUMINA	2017-11-26T00:00:00Z	NA	2018-04-10T17:49:00Z	2	DHCFR07802	SRP125653	NA	not collected	78-day	female	colorectum	digesta from one chicken (biological replicate 2)	poultry	gut	digesta	NA	China	NA	NA	NA	NA	NA
SRR6323297	WGS	244	3871088314	PRJNA417359	SAMN08009863	Metagenome or environmental	1436581561	AGRICULTURAL GENOMICS INSTITUTE AT SHENZHEN, CHINESE ACADEMY OF AGRICULTURAL SCIENCES	19/05/2015	public	fastq,run.zq,sra	gs,ncbi,s3	gs.US,ncbi.public,s3.us-east-1	SRX3422927	China	Asia	China:Hunan	Gallus gallus	NA	Illumina HiSeq 2500	not collected	DHCFJ07802	PAIRED	RANDOM	METAGENOMIC	chicken gut metagenome	ILLUMINA	2017-11-26T00:00:00Z	NA	2018-04-10T17:28:00Z	2	DHCFJ07802	SRP125653	NA	not collected	78-day	female	jejunum	digesta from one chicken (biological replicate 2)	poultry	gut	digesta	NA	China	NA	NA	NA	NA	NA
SRR6323298	WGS	244	1571195864	PRJNA417359	SAMN08009864	Metagenome or environmental	627551057	AGRICULTURAL GENOMICS INSTITUTE AT SHENZHEN, CHINESE ACADEMY OF AGRICULTURAL SCIENCES	19/05/2015	public	fastq,run.zq,sra	gs,ncbi,s3	gs.US,ncbi.public,s3.us-east-1	SRX3422926	China	Asia	China:Hunan	Gallus gallus	NA	Illumina HiSeq 2500	not collected	DHCFJ07803	PAIRED	RANDOM	METAGENOMIC	chicken gut metagenome	ILLUMINA	2017-11-26T00:00:00Z	NA	2018-04-10T16:38:00Z	2	DHCFJ07803	SRP125653	NA	not collected	78-day	female	jejunum	digesta from one chicken (biological replicate 3)	poultry	gut	digesta	NA	China	NA	NA	NA	NA	NA
SRR6323299	WGS	247	3593238080	PRJNA417359	SAMN08009871	Metagenome or environmental	1323827810	AGRICULTURAL GENOMICS INSTITUTE AT SHENZHEN, CHINESE ACADEMY OF AGRICULTURAL SCIENCES	19/05/2015	public	fastq,run.zq,sra	gs,ncbi,s3	gs.US,ncbi.public,s3.us-east-1	SRX3422925	China	Asia	China:Hunan	Gallus gallus	NA	Illumina HiSeq 2500	not collected	DHCMD07801	PAIRED	RANDOM	METAGENOMIC	chicken gut metagenome	ILLUMINA	2017-11-26T00:00:00Z	NA	2018-04-10T17:17:00Z	2	DHCMD07801	SRP125653	NA	not collected	78-day	male	duodenum	digesta from one chicken (biological replicate 1)	poultry	gut	digesta	NA	China	NA	NA	NA	NA	NA
SRR6323300	WGS	246	1547127274	PRJNA417359	SAMN08009872	Metagenome or environmental	586666367	AGRICULTURAL GENOMICS INSTITUTE AT SHENZHEN, CHINESE ACADEMY OF AGRICULTURAL SCIENCES	19/05/2015	public	fastq,run.zq,sra	gs,ncbi,s3	gs.US,ncbi.public,s3.us-east-1	SRX3422924	China	Asia	China:Hunan	Gallus gallus	NA	Illumina HiSeq 2500	not collected	DHCMD07802	PAIRED	RANDOM	METAGENOMIC	chicken gut metagenome	ILLUMINA	2017-11-26T00:00:00Z	NA	2018-04-10T16:38:00Z	2	DHCMD07802	SRP125653	NA	not collected	78-day	male	duodenum	digesta from one chicken (biological replicate 2)	poultry	gut	digesta	NA	China	NA	NA	NA	NA	NA
SRR6323301	WGS	289	4444715895	PRJNA417359	SAMN08010085	Metagenome or environmental	1813967231	AGRICULTURAL GENOMICS INSTITUTE AT SHENZHEN, CHINESE ACADEMY OF AGRICULTURAL SCIENCES	2015-05-08	public	fastq,run.zq,sra	gs,ncbi,s3	gs.US,ncbi.public,s3.us-east-1	SRX3422923	China	Asia	China:Hunan	Gallus gallus	NA	HiSeq X Ten	not collected	LHCFJ01400	PAIRED	RANDOM	METAGENOMIC	chicken gut metagenome	ILLUMINA	2017-11-26T00:00:00Z	NA	2018-04-10T17:24:00Z	2	LHCFJ01400	SRP125653	NA	15 mg/kg Sangrovit¬Æ (Macleaya cordata extract 3.75% w/w premix)	14-day	female	jejunum	pooled digesta from five chickens	poultry	gut	digesta	NA	China	NA	NA	NA	NA	NA
SRR6323302	WGS	287	3734555284	PRJNA417359	SAMN08010086	Metagenome or environmental	1528818532	AGRICULTURAL GENOMICS INSTITUTE AT SHENZHEN, CHINESE ACADEMY OF AGRICULTURAL SCIENCES	19/08/2015	public	fastq,run.zq,sra	gs,ncbi,s3	gs.US,ncbi.public,s3.us-east-1	SRX3422922	China	Asia	China:Hunan	Gallus gallus	NA	HiSeq X Ten	not collected	LHCFJ02800	PAIRED	RANDOM	METAGENOMIC	chicken gut metagenome	ILLUMINA	2017-11-26T00:00:00Z	NA	2018-04-10T17:14:00Z	2	LHCFJ02800	SRP125653	NA	15 mg/kg Sangrovit¬Æ (Macleaya cordata extract 3.75% w/w premix)	28-day	female	jejunum	pooled digesta from five chickens	poultry	gut	digesta	NA	China	NA	NA	NA	NA	NA
SRR6323303	WGS	292	4444846321	PRJNA417359	SAMN08010083	Metagenome or environmental	1684626003	AGRICULTURAL GENOMICS INSTITUTE AT SHENZHEN, CHINESE ACADEMY OF AGRICULTURAL SCIENCES	16/09/2015	public	fastq,run.zq,sra	gs,ncbi,s3	gs.US,ncbi.public,s3.us-east-1	SRX3422921	China	Asia	China:Hunan	Gallus gallus	NA	HiSeq X Ten	not collected	LHCFI05603	PAIRED	RANDOM	METAGENOMIC	chicken gut metagenome	ILLUMINA	2017-11-26T00:00:00Z	NA	2018-04-10T17:28:00Z	2	LHCFI05603	SRP125653	NA	15 mg/kg Sangrovit¬Æ (Macleaya cordata extract 3.75% w/w premix)	56-day	female	ileum	digesta from one chicken (biological replicate 3)	poultry	gut	digesta	NA	China	NA	NA	NA	NA	NA
SRR6323304	WGS	285	1118909313	PRJNA417359	SAMN08010084	Metagenome or environmental	459793002	AGRICULTURAL GENOMICS INSTITUTE AT SHENZHEN, CHINESE ACADEMY OF AGRICULTURAL SCIENCES	29/07/2015	public	fastq,run.zq,sra	gs,ncbi,s3	gs.US,ncbi.public,s3.us-east-1	SRX3422920	China	Asia	China:Hunan	Gallus gallus	NA	HiSeq X Ten	not collected	LHCFJ00700	PAIRED	RANDOM	METAGENOMIC	chicken gut metagenome	ILLUMINA	2017-11-26T00:00:00Z	NA	2018-04-10T16:27:00Z	2	LHCFJ00700	SRP125653	NA	15 mg/kg Sangrovit¬Æ (Macleaya cordata extract 3.75% w/w premix)	7-day	female	jejunum	pooled digesta from five chickens	poultry	gut	digesta	NA	China	NA	NA	NA	NA	NA
SRR6323305	WGS	292	4438132883	PRJNA417359	SAMN08010089	Metagenome or environmental	1691104637	AGRICULTURAL GENOMICS INSTITUTE AT SHENZHEN, CHINESE ACADEMY OF AGRICULTURAL SCIENCES	16/09/2015	public	fastq,run.zq,sra	gs,ncbi,s3	gs.US,ncbi.public,s3.us-east-1	SRX3422919	China	Asia	China:Hunan	Gallus gallus	NA	HiSeq X Ten	not collected	LHCFJ05602	PAIRED	RANDOM	METAGENOMIC	chicken gut metagenome	ILLUMINA	2017-11-26T00:00:00Z	NA	2018-04-10T17:22:00Z	2	LHCFJ05602	SRP125653	NA	15 mg/kg Sangrovit¬Æ (Macleaya cordata extract 3.75% w/w premix)	56-day	female	jejunum	digesta from one chicken (biological replicate 2)	poultry	gut	digesta	NA	China	NA	NA	NA	NA	NA
SRR6323306	WGS	292	5705314040	PRJNA417359	SAMN08010090	Metagenome or environmental	2175135458	AGRICULTURAL GENOMICS INSTITUTE AT SHENZHEN, CHINESE ACADEMY OF AGRICULTURAL SCIENCES	16/09/2015	public	fastq,run.zq,sra	gs,ncbi,s3	gs.US,ncbi.public,s3.us-east-1	SRX3422918	China	Asia	China:Hunan	Gallus gallus	NA	HiSeq X Ten	not collected	LHCFJ05603	PAIRED	RANDOM	METAGENOMIC	chicken gut metagenome	ILLUMINA	2017-11-26T00:00:00Z	NA	2018-04-10T17:49:00Z	2	LHCFJ05603	SRP125653	NA	15 mg/kg Sangrovit¬Æ (Macleaya cordata extract 3.75% w/w premix)	56-day	female	jejunum	digesta from one chicken (biological replicate 3)	poultry	gut	digesta	NA	China	NA	NA	NA	NA	NA
SRR6323307	WGS	289	4468891321	PRJNA417359	SAMN08010087	Metagenome or environmental	1863242595	AGRICULTURAL GENOMICS INSTITUTE AT SHENZHEN, CHINESE ACADEMY OF AGRICULTURAL SCIENCES	2015-02-09	public	fastq,run.zq,sra	gs,ncbi,s3	gs.US,ncbi.public,s3.us-east-1	SRX3422917	China	Asia	China:Hunan	Gallus gallus	NA	HiSeq X Ten	not collected	LHCFJ04200	PAIRED	RANDOM	METAGENOMIC	chicken gut metagenome	ILLUMINA	2017-11-26T00:00:00Z	NA	2018-04-10T17:27:00Z	2	LHCFJ04200	SRP125653	NA	15 mg/kg Sangrovit¬Æ (Macleaya cordata extract 3.75% w/w premix)	42-day	female	jejunum	pooled digesta from five chickens	poultry	gut	digesta	NA	China	NA	NA	NA	NA	NA
SRR6323308	WGS	292	5323917253	PRJNA417359	SAMN08010088	Metagenome or environmental	2039780776	AGRICULTURAL GENOMICS INSTITUTE AT SHENZHEN, CHINESE ACADEMY OF AGRICULTURAL SCIENCES	16/09/2015	public	fastq,run.zq,sra	gs,ncbi,s3	gs.US,ncbi.public,s3.us-east-1	SRX3422916	China	Asia	China:Hunan	Gallus gallus	NA	HiSeq X Ten	not collected	LHCFJ05601	PAIRED	RANDOM	METAGENOMIC	chicken gut metagenome	ILLUMINA	2017-11-26T00:00:00Z	NA	2018-04-10T17:42:00Z	2	LHCFJ05601	SRP125653	NA	15 mg/kg Sangrovit¬Æ (Macleaya cordata extract 3.75% w/w premix)	56-day	female	jejunum	digesta from one chicken (biological replicate 1)	poultry	gut	digesta	NA	China	NA	NA	NA	NA	NA
SRR6323309	WGS	287	2863611817	PRJNA417359	SAMN08010091	Metagenome or environmental	1204179816	AGRICULTURAL GENOMICS INSTITUTE AT SHENZHEN, CHINESE ACADEMY OF AGRICULTURAL SCIENCES	29/07/2015	public	fastq,run.zq,sra	gs,ncbi,s3	gs.US,ncbi.public,s3.us-east-1	SRX3422915	China	Asia	China:Hunan	Gallus gallus	NA	HiSeq X Ten	not collected	LHCFR00700	PAIRED	RANDOM	METAGENOMIC	chicken gut metagenome	ILLUMINA	2017-11-26T00:00:00Z	NA	2018-04-10T17:14:00Z	2	LHCFR00700	SRP125653	NA	15 mg/kg Sangrovit¬Æ (Macleaya cordata extract 3.75% w/w premix)	7-day	female	colorectum	pooled digesta from five chickens	poultry	gut	digesta	NA	China	NA	NA	NA	NA	NA
SRR6323310	WGS	288	5124897318	PRJNA417359	SAMN08010092	Metagenome or environmental	2163320845	AGRICULTURAL GENOMICS INSTITUTE AT SHENZHEN, CHINESE ACADEMY OF AGRICULTURAL SCIENCES	2015-05-08	public	fastq,run.zq,sra	gs,ncbi,s3	gs.US,ncbi.public,s3.us-east-1	SRX3422914	China	Asia	China:Hunan	Gallus gallus	NA	HiSeq X Ten	not collected	LHCFR01400	PAIRED	RANDOM	METAGENOMIC	chicken gut metagenome	ILLUMINA	2017-11-26T00:00:00Z	NA	2018-04-10T17:35:00Z	2	LHCFR01400	SRP125653	NA	15 mg/kg Sangrovit¬Æ (Macleaya cordata extract 3.75% w/w premix)	14-day	female	colorectum	pooled digesta from five chickens	poultry	gut	digesta	NA	China	NA	NA	NA	NA	NA
SRR6323311	WGS	281	2616076067	PRJNA417359	SAMN08009783	Metagenome or environmental	1166060692	AGRICULTURAL GENOMICS INSTITUTE AT SHENZHEN, CHINESE ACADEMY OF AGRICULTURAL SCIENCES	2016-12-11	public	fastq,run.zq,sra	gs,ncbi,s3	gs.US,ncbi.public,s3.us-east-1	SRX3422913	China	Asia	China:Beijing	Gallus gallus	NA	HiSeq X Ten	not collected	CBJMR02800	PAIRED	RANDOM	METAGENOMIC	chicken gut metagenome	ILLUMINA	2017-11-26T00:00:00Z	NA	2018-04-10T17:01:00Z	2	CBJMR02800	SRP125653	NA	50 mg/kg Citifac¬Æ (Chlortetracycline 20% w/w premix)	28-day	male	colorectum	pooled digesta from five chickens	poultry	gut	digesta	NA	China	NA	NA	NA	NA	NA
SRR6323312	WGS	282	2458585604	PRJNA417359	SAMN08009784	Metagenome or environmental	1095721839	AGRICULTURAL GENOMICS INSTITUTE AT SHENZHEN, CHINESE ACADEMY OF AGRICULTURAL SCIENCES	26/11/2016	public	fastq,run.zq,sra	gs,ncbi,s3	gs.US,ncbi.public,s3.us-east-1	SRX3422912	China	Asia	China:Beijing	Gallus gallus	NA	HiSeq X Ten	not collected	CBJMR04200	PAIRED	RANDOM	METAGENOMIC	chicken gut metagenome	ILLUMINA	2017-11-26T00:00:00Z	NA	2018-04-10T16:53:00Z	2	CBJMR04200	SRP125653	NA	50 mg/kg Citifac¬Æ (Chlortetracycline 20% w/w premix)	42-day	male	colorectum	pooled digesta from five chickens	poultry	gut	digesta	NA	China	NA	NA	NA	NA	NA
SRR6323314	WGS	269	2565233388	PRJNA417359	SAMN08009786	Metagenome or environmental	1177537480	AGRICULTURAL GENOMICS INSTITUTE AT SHENZHEN, CHINESE ACADEMY OF AGRICULTURAL SCIENCES	26/11/2016	public	fastq,run.zq,sra	gs,ncbi,s3	gs.US,ncbi.public,s3.us-east-1	SRX3422910	China	Asia	China:Beijing	Gallus gallus	NA	HiSeq X Ten	not collected	CBJMR04202	PAIRED	RANDOM	METAGENOMIC	chicken gut metagenome	ILLUMINA	2017-11-26T00:00:00Z	NA	2018-04-10T16:57:00Z	2	CBJMR04202	SRP125653	NA	50 mg/kg Citifac¬Æ (Chlortetracycline 20% w/w premix)	42-day	male	colorectum	digesta from one chicken (biological replicate 2)	poultry	gut	digesta	NA	China	NA	NA	NA	NA	NA
SRR6323315	WGS	276	2982792141	PRJNA417359	SAMN08009787	Metagenome or environmental	1346848344	AGRICULTURAL GENOMICS INSTITUTE AT SHENZHEN, CHINESE ACADEMY OF AGRICULTURAL SCIENCES	26/11/2016	public	fastq,run.zq,sra	gs,ncbi,s3	gs.US,ncbi.public,s3.us-east-1	SRX3422909	China	Asia	China:Beijing	Gallus gallus	NA	HiSeq X Ten	not collected	CBJMR04203	PAIRED	RANDOM	METAGENOMIC	chicken gut metagenome	ILLUMINA	2017-11-26T00:00:00Z	NA	2018-04-10T17:05:00Z	2	CBJMR04203	SRP125653	NA	50 mg/kg Citifac¬Æ (Chlortetracycline 20% w/w premix)	42-day	male	colorectum	digesta from one chicken (biological replicate 3)	poultry	gut	digesta	NA	China	NA	NA	NA	NA	NA
SRR6323316	WGS	286	3504897201	PRJNA417359	SAMN08009788	Metagenome or environmental	1469719416	AGRICULTURAL GENOMICS INSTITUTE AT SHENZHEN, CHINESE ACADEMY OF AGRICULTURAL SCIENCES	29/07/2015	public	fastq,run.zq,sra	gs,ncbi,s3	gs.US,ncbi.public,s3.us-east-1	SRX3422908	China	Asia	China:Hunan	Gallus gallus	NA	HiSeq X Ten	not collected	CHCFC00700	PAIRED	RANDOM	METAGENOMIC	chicken gut metagenome	ILLUMINA	2017-11-26T00:00:00Z	NA	2018-04-10T16:48:00Z	2	CHCFC00700	SRP125653	NA	50 mg/kg Citifac¬Æ (Chlortetracycline 20% w/w premix)	7-day	female	caeca	pooled digesta from five chickens	poultry	gut	digesta	NA	China	NA	NA	NA	NA	NA
SRR6323317	WGS	285	2565470830	PRJNA417359	SAMN08009789	Metagenome or environmental	1091464575	AGRICULTURAL GENOMICS INSTITUTE AT SHENZHEN, CHINESE ACADEMY OF AGRICULTURAL SCIENCES	2015-05-08	public	fastq,run.zq,sra	gs,ncbi,s3	gs.US,ncbi.public,s3.us-east-1	SRX3422907	China	Asia	China:Hunan	Gallus gallus	NA	HiSeq X Ten	not collected	CHCFC01400	PAIRED	RANDOM	METAGENOMIC	chicken gut metagenome	ILLUMINA	2017-11-26T00:00:00Z	NA	2018-04-10T16:40:00Z	2	CHCFC01400	SRP125653	NA	50 mg/kg Citifac¬Æ (Chlortetracycline 20% w/w premix)	14-day	female	caeca	pooled digesta from five chickens	poultry	gut	digesta	NA	China	NA	NA	NA	NA	NA
SRR6323318	WGS	287	5085471016	PRJNA417359	SAMN08009790	Metagenome or environmental	2148804248	AGRICULTURAL GENOMICS INSTITUTE AT SHENZHEN, CHINESE ACADEMY OF AGRICULTURAL SCIENCES	19/08/2015	public	fastq,run.zq,sra	gs,ncbi,s3	gs.US,ncbi.public,s3.us-east-1	SRX3422906	China	Asia	China:Hunan	Gallus gallus	NA	HiSeq X Ten	not collected	CHCFC02800	PAIRED	RANDOM	METAGENOMIC	chicken gut metagenome	ILLUMINA	2017-11-26T00:00:00Z	NA	2018-04-10T17:40:00Z	2	CHCFC02800	SRP125653	NA	50 mg/kg Citifac¬Æ (Chlortetracycline 20% w/w premix)	28-day	female	caeca	pooled digesta from five chickens	poultry	gut	digesta	NA	China	NA	NA	NA	NA	NA
SRR6323319	WGS	288	6046124688	PRJNA417359	SAMN08009791	Metagenome or environmental	2543396251	AGRICULTURAL GENOMICS INSTITUTE AT SHENZHEN, CHINESE ACADEMY OF AGRICULTURAL SCIENCES	2015-02-09	public	fastq,run.zq,sra	gs,ncbi,s3	gs.US,ncbi.public,s3.us-east-1	SRX3422905	China	Asia	China:Hunan	Gallus gallus	NA	HiSeq X Ten	not collected	CHCFC04200	PAIRED	RANDOM	METAGENOMIC	chicken gut metagenome	ILLUMINA	2017-11-26T00:00:00Z	NA	2018-04-10T17:16:00Z	2	CHCFC04200	SRP125653	NA	50 mg/kg Citifac¬Æ (Chlortetracycline 20% w/w premix)	42-day	female	caeca	pooled digesta from five chickens	poultry	gut	digesta	NA	China	NA	NA	NA	NA	NA
SRR6323320	WGS	293	7125207005	PRJNA417359	SAMN08009792	Metagenome or environmental	2759828683	AGRICULTURAL GENOMICS INSTITUTE AT SHENZHEN, CHINESE ACADEMY OF AGRICULTURAL SCIENCES	16/09/2015	public	fastq,run.zq,sra	gs,ncbi,s3	gs.US,ncbi.public,s3.us-east-1	SRX3422904	China	Asia	China:Hunan	Gallus gallus	NA	HiSeq X Ten	not collected	CHCFC05601	PAIRED	RANDOM	METAGENOMIC	chicken gut metagenome	ILLUMINA	2017-11-26T00:00:00Z	NA	2018-04-10T18:15:00Z	2	CHCFC05601	SRP125653	NA	50 mg/kg Citifac¬Æ (Chlortetracycline 20% w/w premix)	56-day	female	caeca	digesta from one chicken (biological replicate 1)	poultry	gut	digesta	NA	China	NA	NA	NA	NA	NA
SRR6323321	WGS	294	4432163014	PRJNA417359	SAMN08010230	Metagenome or environmental	1660133086	AGRICULTURAL GENOMICS INSTITUTE AT SHENZHEN, CHINESE ACADEMY OF AGRICULTURAL SCIENCES	16/09/2015	public	fastq,run.zq,sra	gs,ncbi,s3	gs.US,ncbi.public,s3.us-east-1	SRX3422903	China	Asia	China:Hunan	Gallus gallus	NA	HiSeq X Ten	not collected	NHCFI05602	PAIRED	RANDOM	METAGENOMIC	chicken gut metagenome	ILLUMINA	2017-11-26T00:00:00Z	NA	2018-04-10T17:29:00Z	2	NHCFI05602	SRP125653	NA	None	56-day	female	ileum	digesta from one chicken (biological replicate 2)	poultry	gut	digesta	NA	China	NA	NA	NA	NA	NA
SRR6323322	WGS	293	5863792717	PRJNA417359	SAMN08010229	Metagenome or environmental	2229662973	AGRICULTURAL GENOMICS INSTITUTE AT SHENZHEN, CHINESE ACADEMY OF AGRICULTURAL SCIENCES	16/09/2015	public	fastq,run.zq,sra	gs,ncbi,s3	gs.US,ncbi.public,s3.us-east-1	SRX3422902	China	Asia	China:Hunan	Gallus gallus	NA	HiSeq X Ten	not collected	NHCFI05601	PAIRED	RANDOM	METAGENOMIC	chicken gut metagenome	ILLUMINA	2017-11-26T00:00:00Z	NA	2018-04-10T17:53:00Z	2	NHCFI05601	SRP125653	NA	None	56-day	female	ileum	digesta from one chicken (biological replicate 1)	poultry	gut	digesta	NA	China	NA	NA	NA	NA	NA
SRR6323323	WGS	290	4110800371	PRJNA417359	SAMN08010224	Metagenome or environmental	1690902210	AGRICULTURAL GENOMICS INSTITUTE AT SHENZHEN, CHINESE ACADEMY OF AGRICULTURAL SCIENCES	23/07/2015	public	fastq,run.zq,sra	gs,ncbi,s3	gs.US,ncbi.public,s3.us-east-1	SRX3422901	China	Asia	China:Hunan	Gallus gallus	NA	HiSeq X Ten	not collected	NHCFI00100	PAIRED	RANDOM	METAGENOMIC	chicken gut metagenome	ILLUMINA	2017-11-26T00:00:00Z	NA	2018-04-10T17:23:00Z	2	NHCFI00100	SRP125653	NA	None	1-day	female	ileum	pooled digesta from five chickens	poultry	gut	digesta	NA	China	NA	NA	NA	NA	NA
SRR6323324	WGS	245	1519437904	PRJNA417359	SAMN08010223	Metagenome or environmental	586669601	AGRICULTURAL GENOMICS INSTITUTE AT SHENZHEN, CHINESE ACADEMY OF AGRICULTURAL SCIENCES	16/09/2015	public	fastq,run.zq,sra	gs,ncbi,s3	gs.US,ncbi.public,s3.us-east-1	SRX3422900	China	Asia	China:Hunan	Gallus gallus	NA	Illumina HiSeq 2500	not collected	NHCFD05603	PAIRED	RANDOM	METAGENOMIC	chicken gut metagenome	ILLUMINA	2017-11-26T00:00:00Z	NA	2018-04-10T16:40:00Z	2	NHCFD05603	SRP125653	NA	None	56-day	female	duodenum	digesta from one chicken (biological replicate 3)	poultry	gut	digesta	NA	China	NA	NA	NA	NA	NA
SRR6323325	WGS	287	1840137623	PRJNA417359	SAMN08010226	Metagenome or environmental	762363746	AGRICULTURAL GENOMICS INSTITUTE AT SHENZHEN, CHINESE ACADEMY OF AGRICULTURAL SCIENCES	2015-05-08	public	fastq,run.zq,sra	gs,ncbi,s3	gs.US,ncbi.public,s3.us-east-1	SRX3422899	China	Asia	China:Hunan	Gallus gallus	NA	HiSeq X Ten	not collected	NHCFI01400	PAIRED	RANDOM	METAGENOMIC	chicken gut metagenome	ILLUMINA	2017-11-26T00:00:00Z	NA	2018-04-10T16:40:00Z	2	NHCFI01400	SRP125653	NA	None	14-day	female	ileum	pooled digesta from five chickens	poultry	gut	digesta	NA	China	NA	NA	NA	NA	NA
SRR6323326	WGS	282	3118947310	PRJNA417359	SAMN08010225	Metagenome or environmental	1290225619	AGRICULTURAL GENOMICS INSTITUTE AT SHENZHEN, CHINESE ACADEMY OF AGRICULTURAL SCIENCES	29/07/2015	public	fastq,run.zq,sra	gs,ncbi,s3	gs.US,ncbi.public,s3.us-east-1	SRX3422898	China	Asia	China:Hunan	Gallus gallus	NA	HiSeq X Ten	not collected	NHCFI00700	PAIRED	RANDOM	METAGENOMIC	chicken gut metagenome	ILLUMINA	2017-11-26T00:00:00Z	NA	2018-04-10T17:06:00Z	2	NHCFI00700	SRP125653	NA	None	7-day	female	ileum	pooled digesta from five chickens	poultry	gut	digesta	NA	China	NA	NA	NA	NA	NA
SRR6323327	WGS	274	2532402933	PRJNA417359	SAMN08009961	Metagenome or environmental	1149360203	AGRICULTURAL GENOMICS INSTITUTE AT SHENZHEN, CHINESE ACADEMY OF AGRICULTURAL SCIENCES	26/11/2016	public	fastq,run.zq,sra	gs,ncbi,s3	gs.US,ncbi.public,s3.us-east-1	SRX3422897	China	Asia	China:Beijing	Gallus gallus	NA	HiSeq X Ten	not collected	HBJMC04200	PAIRED	RANDOM	METAGENOMIC	chicken gut metagenome	ILLUMINA	2017-11-26T00:00:00Z	NA	2018-04-10T17:00:00Z	2	HBJMC04200	SRP125653	NA	150 mg/kg Sangrovit¬Æ (Macleaya cordata extract 3.75% w/w premix)	42-day	male	caeca	pooled digesta from five chickens	poultry	gut	digesta	NA	China	NA	NA	NA	NA	NA
SRR6323328	WGS	270	2819748310	PRJNA417359	SAMN08009962	Metagenome or environmental	1282908954	AGRICULTURAL GENOMICS INSTITUTE AT SHENZHEN, CHINESE ACADEMY OF AGRICULTURAL SCIENCES	26/11/2016	public	fastq,run.zq,sra	gs,ncbi,s3	gs.US,ncbi.public,s3.us-east-1	SRX3422896	China	Asia	China:Beijing	Gallus gallus	NA	HiSeq X Ten	not collected	HBJMC04201	PAIRED	RANDOM	METAGENOMIC	chicken gut metagenome	ILLUMINA	2017-11-26T00:00:00Z	NA	2018-04-10T17:00:00Z	2	HBJMC04201	SRP125653	NA	150 mg/kg Sangrovit¬Æ (Macleaya cordata extract 3.75% w/w premix)	42-day	male	caeca	digesta from one chicken (biological replicate 1)	poultry	gut	digesta	NA	China	NA	NA	NA	NA	NA
SRR6323329	WGS	272	1538509045	PRJNA417359	SAMN08009959	Metagenome or environmental	704636728	AGRICULTURAL GENOMICS INSTITUTE AT SHENZHEN, CHINESE ACADEMY OF AGRICULTURAL SCIENCES	29/10/2016	public	fastq,run.zq,sra	gs,ncbi,s3	gs.US,ncbi.public,s3.us-east-1	SRX3422895	China	Asia	China:Beijing	Gallus gallus	NA	HiSeq X Ten	not collected	HBJMC01400	PAIRED	RANDOM	METAGENOMIC	chicken gut metagenome	ILLUMINA	2017-11-26T00:00:00Z	NA	2018-04-10T16:41:00Z	2	HBJMC01400	SRP125653	NA	150 mg/kg Sangrovit¬Æ (Macleaya cordata extract 3.75% w/w premix)	14-day	male	caeca	pooled digesta from five chickens	poultry	gut	digesta	NA	China	NA	NA	NA	NA	NA
SRR6323330	WGS	275	2834983765	PRJNA417359	SAMN08009960	Metagenome or environmental	1265849075	AGRICULTURAL GENOMICS INSTITUTE AT SHENZHEN, CHINESE ACADEMY OF AGRICULTURAL SCIENCES	2016-12-11	public	fastq,run.zq,sra	gs,ncbi,s3	gs.US,ncbi.public,s3.us-east-1	SRX3422894	China	Asia	China:Beijing	Gallus gallus	NA	HiSeq X Ten	not collected	HBJMC02800	PAIRED	RANDOM	METAGENOMIC	chicken gut metagenome	ILLUMINA	2017-11-26T00:00:00Z	NA	2018-04-10T17:04:00Z	2	HBJMC02800	SRP125653	NA	150 mg/kg Sangrovit¬Æ (Macleaya cordata extract 3.75% w/w premix)	28-day	male	caeca	pooled digesta from five chickens	poultry	gut	digesta	NA	China	NA	NA	NA	NA	NA
SRR6323331	WGS	246	3491955973	PRJNA417359	SAMN08009957	Metagenome or environmental	1332795088	AGRICULTURAL GENOMICS INSTITUTE AT SHENZHEN, CHINESE ACADEMY OF AGRICULTURAL SCIENCES	21/06/2015	public	fastq,run.zq,sra	gs,ncbi,s3	gs.US,ncbi.public,s3.us-east-1	SRX3422893	China	Asia	China:Shandong	Gallus gallus	NA	Illumina HiSeq 2500	not collected	DSTMR04003	PAIRED	RANDOM	METAGENOMIC	chicken gut metagenome	ILLUMINA	2017-11-26T00:00:00Z	NA	2018-04-10T17:14:00Z	2	DSTMR04003	SRP125653	NA	not collected	40-day	male	colorectum	digesta from one chicken (biological replicate 3)	poultry	gut	digesta	NA	China	NA	NA	NA	NA	NA
SRR6323332	WGS	284	2556921685	PRJNA417359	SAMN08009958	Metagenome or environmental	1118408463	AGRICULTURAL GENOMICS INSTITUTE AT SHENZHEN, CHINESE ACADEMY OF AGRICULTURAL SCIENCES	22/10/2016	public	fastq,run.zq,sra	gs,ncbi,s3	gs.US,ncbi.public,s3.us-east-1	SRX3422892	China	Asia	China:Beijing	Gallus gallus	NA	HiSeq X Ten	not collected	HBJMC00700	PAIRED	RANDOM	METAGENOMIC	chicken gut metagenome	ILLUMINA	2017-11-26T00:00:00Z	NA	2018-04-10T16:50:00Z	2	HBJMC00700	SRP125653	NA	150 mg/kg Sangrovit¬Æ (Macleaya cordata extract 3.75% w/w premix)	7-day	male	caeca	pooled digesta from five chickens	poultry	gut	digesta	NA	China	NA	NA	NA	NA	NA
SRR6323333	WGS	246	4154034866	PRJNA417359	SAMN08009955	Metagenome or environmental	1564882372	AGRICULTURAL GENOMICS INSTITUTE AT SHENZHEN, CHINESE ACADEMY OF AGRICULTURAL SCIENCES	21/06/2015	public	fastq,run.zq,sra	gs,ncbi,s3	gs.US,ncbi.public,s3.us-east-1	SRX3422891	China	Asia	China:Shandong	Gallus gallus	NA	Illumina HiSeq 2500	not collected	DSTMR04001	PAIRED	RANDOM	METAGENOMIC	chicken gut metagenome	ILLUMINA	2017-11-26T00:00:00Z	NA	2018-04-10T17:35:00Z	2	DSTMR04001	SRP125653	NA	not collected	40-day	male	colorectum	digesta from one chicken (biological replicate 1)	poultry	gut	digesta	NA	China	NA	NA	NA	NA	NA
SRR6323334	WGS	246	3871080656	PRJNA417359	SAMN08009956	Metagenome or environmental	1468002255	AGRICULTURAL GENOMICS INSTITUTE AT SHENZHEN, CHINESE ACADEMY OF AGRICULTURAL SCIENCES	21/06/2015	public	fastq,run.zq,sra	gs,ncbi,s3	gs.US,ncbi.public,s3.us-east-1	SRX3422890	China	Asia	China:Shandong	Gallus gallus	NA	Illumina HiSeq 2500	not collected	DSTMR04002	PAIRED	RANDOM	METAGENOMIC	chicken gut metagenome	ILLUMINA	2017-11-26T00:00:00Z	NA	2018-04-10T17:37:00Z	2	DSTMR04002	SRP125653	NA	not collected	40-day	male	colorectum	digesta from one chicken (biological replicate 2)	poultry	gut	digesta	NA	China	NA	NA	NA	NA	NA
SRR6323335	WGS	246	3827813637	PRJNA417359	SAMN08009953	Metagenome or environmental	1428773379	AGRICULTURAL GENOMICS INSTITUTE AT SHENZHEN, CHINESE ACADEMY OF AGRICULTURAL SCIENCES	21/06/2015	public	fastq,run.zq,sra	gs,ncbi,s3	gs.US,ncbi.public,s3.us-east-1	SRX3422889	China	Asia	China:Shandong	Gallus gallus	NA	Illumina HiSeq 2500	not collected	DSTMJ04002	PAIRED	RANDOM	METAGENOMIC	chicken gut metagenome	ILLUMINA	2017-11-26T00:00:00Z	NA	2018-04-10T17:31:00Z	2	DSTMJ04002	SRP125653	NA	not collected	40-day	male	jejunum	digesta from one chicken (biological replicate 2)	poultry	gut	digesta	NA	China	NA	NA	NA	NA	NA
SRR6323336	WGS	246	3753571423	PRJNA417359	SAMN08009954	Metagenome or environmental	1414719847	AGRICULTURAL GENOMICS INSTITUTE AT SHENZHEN, CHINESE ACADEMY OF AGRICULTURAL SCIENCES	21/06/2015	public	fastq,run.zq,sra	gs,ncbi,s3	gs.US,ncbi.public,s3.us-east-1	SRX3422888	China	Asia	China:Shandong	Gallus gallus	NA	Illumina HiSeq 2500	not collected	DSTMJ04003	PAIRED	RANDOM	METAGENOMIC	chicken gut metagenome	ILLUMINA	2017-11-26T00:00:00Z	NA	2018-04-10T17:33:00Z	2	DSTMJ04003	SRP125653	NA	not collected	40-day	male	jejunum	digesta from one chicken (biological replicate 3)	poultry	gut	digesta	NA	China	NA	NA	NA	NA	NA
SRR6323337	WGS	246	4041972278	PRJNA417359	SAMN08009838	Metagenome or environmental	1512503847	AGRICULTURAL GENOMICS INSTITUTE AT SHENZHEN, CHINESE ACADEMY OF AGRICULTURAL SCIENCES	2015-02-07	public	fastq,run.zq,sra	gs,ncbi,s3	gs.US,ncbi.public,s3.us-east-1	SRX3422887	China	Asia	China:Guandong	Gallus gallus	NA	Illumina HiSeq 2500	not collected	DGYMC06201	PAIRED	RANDOM	METAGENOMIC	chicken gut metagenome	ILLUMINA	2017-11-26T00:00:00Z	NA	2018-04-10T17:07:00Z	2	DGYMC06201	SRP125653	NA	not collected	62-day	male	caeca	digesta from one chicken (biological replicate 1)	poultry	gut	digesta	NA	China	NA	NA	NA	NA	NA
SRR6323338	WGS	246	5129504930	PRJNA417359	SAMN08009837	Metagenome or environmental	1959292332	AGRICULTURAL GENOMICS INSTITUTE AT SHENZHEN, CHINESE ACADEMY OF AGRICULTURAL SCIENCES	2015-02-07	public	fastq,run.zq,sra	gs,ncbi,s3	gs.US,ncbi.public,s3.us-east-1	SRX3422886	China	Asia	China:Guandong	Gallus gallus	NA	Illumina HiSeq 2500	not collected	DGYFR06203	PAIRED	RANDOM	METAGENOMIC	chicken gut metagenome	ILLUMINA	2017-11-26T00:00:00Z	NA	2018-04-10T17:43:00Z	2	DGYFR06203	SRP125653	NA	not collected	62-day	female	colorectum	digesta from one chicken (biological replicate 3)	poultry	gut	digesta	NA	China	NA	NA	NA	NA	NA
SRR6323339	WGS	247	4295031433	PRJNA417359	SAMN08009840	Metagenome or environmental	1622551669	AGRICULTURAL GENOMICS INSTITUTE AT SHENZHEN, CHINESE ACADEMY OF AGRICULTURAL SCIENCES	2015-02-07	public	fastq,run.zq,sra	gs,ncbi,s3	gs.US,ncbi.public,s3.us-east-1	SRX3422885	China	Asia	China:Guandong	Gallus gallus	NA	Illumina HiSeq 2500	not collected	DGYMC06203	PAIRED	RANDOM	METAGENOMIC	chicken gut metagenome	ILLUMINA	2017-11-26T00:00:00Z	NA	2018-04-10T17:50:00Z	2	DGYMC06203	SRP125653	NA	not collected	62-day	male	caeca	digesta from one chicken (biological replicate 3)	poultry	gut	digesta	NA	China	NA	NA	NA	NA	NA
SRR6323340	WGS	291	6894973930	PRJNA417359	SAMN08009839	Metagenome or environmental	2727830587	AGRICULTURAL GENOMICS INSTITUTE AT SHENZHEN, CHINESE ACADEMY OF AGRICULTURAL SCIENCES	2015-02-07	public	fastq,run.zq,sra	gs,ncbi,s3	gs.US,ncbi.public,s3.us-east-1	SRX3422884	China	Asia	China:Guandong	Gallus gallus	NA	HiSeq X Ten	not collected	DGYMC06202	PAIRED	RANDOM	METAGENOMIC	chicken gut metagenome	ILLUMINA	2017-11-26T00:00:00Z	NA	2018-04-10T17:59:00Z	2	DGYMC06202	SRP125653	NA	not collected	62-day	male	caeca	digesta from one chicken (biological replicate 2)	poultry	gut	digesta	NA	China	NA	NA	NA	NA	NA
SRR6323341	WGS	291	5340314978	PRJNA417359	SAMN08009834	Metagenome or environmental	2083445998	AGRICULTURAL GENOMICS INSTITUTE AT SHENZHEN, CHINESE ACADEMY OF AGRICULTURAL SCIENCES	2015-02-07	public	fastq,run.zq,sra	gs,ncbi,s3	gs.US,ncbi.public,s3.us-east-1	SRX3422883	China	Asia	China:Guandong	Gallus gallus	NA	HiSeq X Ten	not collected	DGYFJ06203	PAIRED	RANDOM	METAGENOMIC	chicken gut metagenome	ILLUMINA	2017-11-26T00:00:00Z	NA	2018-04-10T17:42:00Z	2	DGYFJ06203	SRP125653	NA	not collected	62-day	female	jejunum	digesta from one chicken (biological replicate 3)	poultry	gut	digesta	NA	China	NA	NA	NA	NA	NA
SRR6323342	WGS	290	5213508910	PRJNA417359	SAMN08009833	Metagenome or environmental	2027726985	AGRICULTURAL GENOMICS INSTITUTE AT SHENZHEN, CHINESE ACADEMY OF AGRICULTURAL SCIENCES	2015-02-07	public	fastq,run.zq,sra	gs,ncbi,s3	gs.US,ncbi.public,s3.us-east-1	SRX3422882	China	Asia	China:Guandong	Gallus gallus	NA	HiSeq X Ten	not collected	DGYFJ06202	PAIRED	RANDOM	METAGENOMIC	chicken gut metagenome	ILLUMINA	2017-11-26T00:00:00Z	NA	2018-04-10T17:46:00Z	2	DGYFJ06202	SRP125653	NA	not collected	62-day	female	jejunum	digesta from one chicken (biological replicate 2)	poultry	gut	digesta	NA	China	NA	NA	NA	NA	NA
SRR6323343	WGS	292	5545340916	PRJNA417359	SAMN08009836	Metagenome or environmental	2145731591	AGRICULTURAL GENOMICS INSTITUTE AT SHENZHEN, CHINESE ACADEMY OF AGRICULTURAL SCIENCES	2015-02-07	public	fastq,run.zq,sra	gs,ncbi,s3	gs.US,ncbi.public,s3.us-east-1	SRX3422881	China	Asia	China:Guandong	Gallus gallus	NA	HiSeq X Ten	not collected	DGYFR06202	PAIRED	RANDOM	METAGENOMIC	chicken gut metagenome	ILLUMINA	2017-11-26T00:00:00Z	NA	2018-04-10T17:55:00Z	2	DGYFR06202	SRP125653	NA	not collected	62-day	female	colorectum	digesta from one chicken (biological replicate 2)	poultry	gut	digesta	NA	China	NA	NA	NA	NA	NA
SRR6323344	WGS	246	4265972242	PRJNA417359	SAMN08009835	Metagenome or environmental	1617843865	AGRICULTURAL GENOMICS INSTITUTE AT SHENZHEN, CHINESE ACADEMY OF AGRICULTURAL SCIENCES	2015-02-07	public	fastq,run.zq,sra	gs,ncbi,s3	gs.US,ncbi.public,s3.us-east-1	SRX3422880	China	Asia	China:Guandong	Gallus gallus	NA	Illumina HiSeq 2500	not collected	DGYFR06201	PAIRED	RANDOM	METAGENOMIC	chicken gut metagenome	ILLUMINA	2017-11-26T00:00:00Z	NA	2018-04-10T17:39:00Z	2	DGYFR06201	SRP125653	NA	not collected	62-day	female	colorectum	digesta from one chicken (biological replicate 1)	poultry	gut	digesta	NA	China	NA	NA	NA	NA	NA
SRR6323345	WGS	245	700328377	PRJNA417359	SAMN08009842	Metagenome or environmental	268683278	AGRICULTURAL GENOMICS INSTITUTE AT SHENZHEN, CHINESE ACADEMY OF AGRICULTURAL SCIENCES	2015-02-07	public	fastq,run.zq,sra	gs,ncbi,s3	gs.US,ncbi.public,s3.us-east-1	SRX3422879	China	Asia	China:Guandong	Gallus gallus	NA	Illumina HiSeq 2500	not collected	DGYMD06202	PAIRED	RANDOM	METAGENOMIC	chicken gut metagenome	ILLUMINA	2017-11-26T00:00:00Z	NA	2018-04-10T16:23:00Z	2	DGYMD06202	SRP125653	NA	not collected	62-day	male	duodenum	digesta from one chicken (biological replicate 2)	poultry	gut	digesta	NA	China	NA	NA	NA	NA	NA
SRR6323346	WGS	247	3136223351	PRJNA417359	SAMN08009841	Metagenome or environmental	1167261031	AGRICULTURAL GENOMICS INSTITUTE AT SHENZHEN, CHINESE ACADEMY OF AGRICULTURAL SCIENCES	2015-02-07	public	fastq,run.zq,sra	gs,ncbi,s3	gs.US,ncbi.public,s3.us-east-1	SRX3422878	China	Asia	China:Guandong	Gallus gallus	NA	Illumina HiSeq 2500	not collected	DGYMD06201	PAIRED	RANDOM	METAGENOMIC	chicken gut metagenome	ILLUMINA	2017-11-26T00:00:00Z	NA	2018-04-10T17:19:00Z	2	DGYMD06201	SRP125653	NA	not collected	62-day	male	duodenum	digesta from one chicken (biological replicate 1)	poultry	gut	digesta	NA	China	NA	NA	NA	NA	NA
SRR6323347	WGS	288	2844959389	PRJNA417359	SAMN08010233	Metagenome or environmental	1184753783	AGRICULTURAL GENOMICS INSTITUTE AT SHENZHEN, CHINESE ACADEMY OF AGRICULTURAL SCIENCES	29/07/2015	public	fastq,run.zq,sra	gs,ncbi,s3	gs.US,ncbi.public,s3.us-east-1	SRX3422877	China	Asia	China:Hunan	Gallus gallus	NA	HiSeq X Ten	not collected	NHCFJ00700	PAIRED	RANDOM	METAGENOMIC	chicken gut metagenome	ILLUMINA	2017-11-26T00:00:00Z	NA	2018-04-10T17:12:00Z	2	NHCFJ00700	SRP125653	NA	None	7-day	female	jejunum	pooled digesta from five chickens	poultry	gut	digesta	NA	China	NA	NA	NA	NA	NA
SRR6323348	WGS	289	4083986137	PRJNA417359	SAMN08010234	Metagenome or environmental	1672673773	AGRICULTURAL GENOMICS INSTITUTE AT SHENZHEN, CHINESE ACADEMY OF AGRICULTURAL SCIENCES	2015-05-08	public	fastq,run.zq,sra	gs,ncbi,s3	gs.US,ncbi.public,s3.us-east-1	SRX3422876	China	Asia	China:Hunan	Gallus gallus	NA	HiSeq X Ten	not collected	NHCFJ01400	PAIRED	RANDOM	METAGENOMIC	chicken gut metagenome	ILLUMINA	2017-11-26T00:00:00Z	NA	2018-04-10T17:26:00Z	2	NHCFJ01400	SRP125653	NA	None	14-day	female	jejunum	pooled digesta from five chickens	poultry	gut	digesta	NA	China	NA	NA	NA	NA	NA
SRR6323349	WGS	288	3142200565	PRJNA417359	SAMN08010235	Metagenome or environmental	1318016095	AGRICULTURAL GENOMICS INSTITUTE AT SHENZHEN, CHINESE ACADEMY OF AGRICULTURAL SCIENCES	19/08/2015	public	fastq,run.zq,sra	gs,ncbi,s3	gs.US,ncbi.public,s3.us-east-1	SRX3422875	China	Asia	China:Hunan	Gallus gallus	NA	HiSeq X Ten	not collected	NHCFJ02800	PAIRED	RANDOM	METAGENOMIC	chicken gut metagenome	ILLUMINA	2017-11-26T00:00:00Z	NA	2018-04-10T17:04:00Z	2	NHCFJ02800	SRP125653	NA	None	28-day	female	jejunum	pooled digesta from five chickens	poultry	gut	digesta	NA	China	NA	NA	NA	NA	NA
SRR6323350	WGS	289	1671190475	PRJNA417359	SAMN08010236	Metagenome or environmental	692339446	AGRICULTURAL GENOMICS INSTITUTE AT SHENZHEN, CHINESE ACADEMY OF AGRICULTURAL SCIENCES	2015-02-09	public	fastq,run.zq,sra	gs,ncbi,s3	gs.US,ncbi.public,s3.us-east-1	SRX3422874	China	Asia	China:Hunan	Gallus gallus	NA	HiSeq X Ten	not collected	NHCFJ04200	PAIRED	RANDOM	METAGENOMIC	chicken gut metagenome	ILLUMINA	2017-11-26T00:00:00Z	NA	2018-04-10T16:42:00Z	2	NHCFJ04200	SRP125653	NA	None	42-day	female	jejunum	pooled digesta from five chickens	poultry	gut	digesta	NA	China	NA	NA	NA	NA	NA
SRR6323351	WGS	291	5172643957	PRJNA417359	SAMN08010237	Metagenome or environmental	1967946087	AGRICULTURAL GENOMICS INSTITUTE AT SHENZHEN, CHINESE ACADEMY OF AGRICULTURAL SCIENCES	16/09/2015	public	fastq,run.zq,sra	gs,ncbi,s3	gs.US,ncbi.public,s3.us-east-1	SRX3422873	China	Asia	China:Hunan	Gallus gallus	NA	HiSeq X Ten	not collected	NHCFJ05601	PAIRED	RANDOM	METAGENOMIC	chicken gut metagenome	ILLUMINA	2017-11-26T00:00:00Z	NA	2018-04-10T18:13:00Z	2	NHCFJ05601	SRP125653	NA	None	56-day	female	jejunum	digesta from one chicken (biological replicate 1)	poultry	gut	digesta	NA	China	NA	NA	NA	NA	NA
SRR6323352	WGS	293	4854870910	PRJNA417359	SAMN08010238	Metagenome or environmental	1819296193	AGRICULTURAL GENOMICS INSTITUTE AT SHENZHEN, CHINESE ACADEMY OF AGRICULTURAL SCIENCES	16/09/2015	public	fastq,run.zq,sra	gs,ncbi,s3	gs.US,ncbi.public,s3.us-east-1	SRX3422872	China	Asia	China:Hunan	Gallus gallus	NA	HiSeq X Ten	not collected	NHCFJ05602	PAIRED	RANDOM	METAGENOMIC	chicken gut metagenome	ILLUMINA	2017-11-26T00:00:00Z	NA	2018-04-10T17:41:00Z	2	NHCFJ05602	SRP125653	NA	None	56-day	female	jejunum	digesta from one chicken (biological replicate 2)	poultry	gut	digesta	NA	China	NA	NA	NA	NA	NA
SRR6323353	WGS	291	4577386816	PRJNA417359	SAMN08010239	Metagenome or environmental	1750562614	AGRICULTURAL GENOMICS INSTITUTE AT SHENZHEN, CHINESE ACADEMY OF AGRICULTURAL SCIENCES	16/09/2015	public	fastq,run.zq,sra	gs,ncbi,s3	gs.US,ncbi.public,s3.us-east-1	SRX3422871	China	Asia	China:Hunan	Gallus gallus	NA	HiSeq X Ten	not collected	NHCFJ05603	PAIRED	RANDOM	METAGENOMIC	chicken gut metagenome	ILLUMINA	2017-11-26T00:00:00Z	NA	2018-04-10T17:37:00Z	2	NHCFJ05603	SRP125653	NA	None	56-day	female	jejunum	digesta from one chicken (biological replicate 3)	poultry	gut	digesta	NA	China	NA	NA	NA	NA	NA
SRR6323354	WGS	283	204573380	PRJNA417359	SAMN08010240	Metagenome or environmental	87563489	AGRICULTURAL GENOMICS INSTITUTE AT SHENZHEN, CHINESE ACADEMY OF AGRICULTURAL SCIENCES	23/07/2015	public	fastq,run.zq,sra	gs,ncbi,s3	gs.US,ncbi.public,s3.us-east-1	SRX3422870	China	Asia	China:Hunan	Gallus gallus	NA	HiSeq X Ten	not collected	NHCFR00100	PAIRED	RANDOM	METAGENOMIC	chicken gut metagenome	ILLUMINA	2017-11-26T00:00:00Z	NA	2018-04-10T16:17:00Z	2	NHCFR00100	SRP125653	NA	None	1-day	female	colorectum	pooled digesta from five chickens	poultry	gut	digesta	NA	China	NA	NA	NA	NA	NA
SRR6323355	WGS	288	3868776936	PRJNA417359	SAMN08010241	Metagenome or environmental	1624868581	AGRICULTURAL GENOMICS INSTITUTE AT SHENZHEN, CHINESE ACADEMY OF AGRICULTURAL SCIENCES	29/07/2015	public	fastq,run.zq,sra	gs,ncbi,s3	gs.US,ncbi.public,s3.us-east-1	SRX3422869	China	Asia	China:Hunan	Gallus gallus	NA	HiSeq X Ten	not collected	NHCFR00700	PAIRED	RANDOM	METAGENOMIC	chicken gut metagenome	ILLUMINA	2017-11-26T00:00:00Z	NA	2018-04-10T17:29:00Z	2	NHCFR00700	SRP125653	NA	None	7-day	female	colorectum	pooled digesta from five chickens	poultry	gut	digesta	NA	China	NA	NA	NA	NA	NA
SRR6323356	WGS	288	3884784598	PRJNA417359	SAMN08010242	Metagenome or environmental	1609076161	AGRICULTURAL GENOMICS INSTITUTE AT SHENZHEN, CHINESE ACADEMY OF AGRICULTURAL SCIENCES	2015-05-08	public	fastq,run.zq,sra	gs,ncbi,s3	gs.US,ncbi.public,s3.us-east-1	SRX3422868	China	Asia	China:Hunan	Gallus gallus	NA	HiSeq X Ten	not collected	NHCFR01400	PAIRED	RANDOM	METAGENOMIC	chicken gut metagenome	ILLUMINA	2017-11-26T00:00:00Z	NA	2018-04-10T17:24:00Z	2	NHCFR01400	SRP125653	NA	None	14-day	female	colorectum	pooled digesta from five chickens	poultry	gut	digesta	NA	China	NA	NA	NA	NA	NA
SRR6323357	WGS	266	809163002	PRJNA417359	SAMN08010048	Metagenome or environmental	367175712	AGRICULTURAL GENOMICS INSTITUTE AT SHENZHEN, CHINESE ACADEMY OF AGRICULTURAL SCIENCES	26/11/2016	public	fastq,run.zq,sra	gs,ncbi,s3	gs.US,ncbi.public,s3.us-east-1	SRX3422867	China	Asia	China:Beijing	Gallus gallus	NA	HiSeq X Ten	not collected	LBJMI04203	PAIRED	RANDOM	METAGENOMIC	chicken gut metagenome	ILLUMINA	2017-11-26T00:00:00Z	NA	2018-04-10T16:30:00Z	2	LBJMI04203	SRP125653	NA	15 mg/kg Sangrovit¬Æ (Macleaya cordata extract 3.75% w/w premix)	42-day	male	ileum	digesta from one chicken (biological replicate 3)	poultry	gut	digesta	NA	China	NA	NA	NA	NA	NA
SRR6323358	WGS	272	2570855900	PRJNA417359	SAMN08010047	Metagenome or environmental	1152067172	AGRICULTURAL GENOMICS INSTITUTE AT SHENZHEN, CHINESE ACADEMY OF AGRICULTURAL SCIENCES	26/11/2016	public	fastq,run.zq,sra	gs,ncbi,s3	gs.US,ncbi.public,s3.us-east-1	SRX3422866	China	Asia	China:Beijing	Gallus gallus	NA	HiSeq X Ten	not collected	LBJMI04202	PAIRED	RANDOM	METAGENOMIC	chicken gut metagenome	ILLUMINA	2017-11-26T00:00:00Z	NA	2018-04-10T17:06:00Z	2	LBJMI04202	SRP125653	NA	15 mg/kg Sangrovit¬Æ (Macleaya cordata extract 3.75% w/w premix)	42-day	male	ileum	digesta from one chicken (biological replicate 2)	poultry	gut	digesta	NA	China	NA	NA	NA	NA	NA
SRR6323359	WGS	278	2395961699	PRJNA417359	SAMN08010050	Metagenome or environmental	1073033052	AGRICULTURAL GENOMICS INSTITUTE AT SHENZHEN, CHINESE ACADEMY OF AGRICULTURAL SCIENCES	29/10/2016	public	fastq,run.zq,sra	gs,ncbi,s3	gs.US,ncbi.public,s3.us-east-1	SRX3422865	China	Asia	China:Beijing	Gallus gallus	NA	HiSeq X Ten	not collected	LBJMJ01400	PAIRED	RANDOM	METAGENOMIC	chicken gut metagenome	ILLUMINA	2017-11-26T00:00:00Z	NA	2018-04-10T16:53:00Z	2	LBJMJ01400	SRP125653	NA	15 mg/kg Sangrovit¬Æ (Macleaya cordata extract 3.75% w/w premix)	14-day	male	jejunum	pooled digesta from five chickens	poultry	gut	digesta	NA	China	NA	NA	NA	NA	NA
SRR6323360	WGS	281	946133330	PRJNA417359	SAMN08010049	Metagenome or environmental	417643618	AGRICULTURAL GENOMICS INSTITUTE AT SHENZHEN, CHINESE ACADEMY OF AGRICULTURAL SCIENCES	22/10/2016	public	fastq,run.zq,sra	gs,ncbi,s3	gs.US,ncbi.public,s3.us-east-1	SRX3422864	China	Asia	China:Beijing	Gallus gallus	NA	HiSeq X Ten	not collected	LBJMJ00700	PAIRED	RANDOM	METAGENOMIC	chicken gut metagenome	ILLUMINA	2017-11-26T00:00:00Z	NA	2018-04-10T16:28:00Z	2	LBJMJ00700	SRP125653	NA	15 mg/kg Sangrovit¬Æ (Macleaya cordata extract 3.75% w/w premix)	7-day	male	jejunum	pooled digesta from five chickens	poultry	gut	digesta	NA	China	NA	NA	NA	NA	NA
SRR6323361	WGS	282	2870254713	PRJNA417359	SAMN08010044	Metagenome or environmental	1247996692	AGRICULTURAL GENOMICS INSTITUTE AT SHENZHEN, CHINESE ACADEMY OF AGRICULTURAL SCIENCES	2016-12-11	public	fastq,run.zq,sra	gs,ncbi,s3	gs.US,ncbi.public,s3.us-east-1	SRX3422863	China	Asia	China:Beijing	Gallus gallus	NA	HiSeq X Ten	not collected	LBJMI02800	PAIRED	RANDOM	METAGENOMIC	chicken gut metagenome	ILLUMINA	2017-11-26T00:00:00Z	NA	2018-04-10T17:09:00Z	2	LBJMI02800	SRP125653	NA	15 mg/kg Sangrovit¬Æ (Macleaya cordata extract 3.75% w/w premix)	28-day	male	ileum	pooled digesta from five chickens	poultry	gut	digesta	NA	China	NA	NA	NA	NA	NA
SRR6323362	WGS	277	1670345362	PRJNA417359	SAMN08010043	Metagenome or environmental	753427602	AGRICULTURAL GENOMICS INSTITUTE AT SHENZHEN, CHINESE ACADEMY OF AGRICULTURAL SCIENCES	29/10/2016	public	fastq,run.zq,sra	gs,ncbi,s3	gs.US,ncbi.public,s3.us-east-1	SRX3422862	China	Asia	China:Beijing	Gallus gallus	NA	HiSeq X Ten	not collected	LBJMI01400	PAIRED	RANDOM	METAGENOMIC	chicken gut metagenome	ILLUMINA	2017-11-26T00:00:00Z	NA	2018-04-10T17:50:00Z	2	LBJMI01400	SRP125653	NA	15 mg/kg Sangrovit¬Æ (Macleaya cordata extract 3.75% w/w premix)	14-day	male	ileum	pooled digesta from five chickens	poultry	gut	digesta	NA	China	NA	NA	NA	NA	NA
SRR6323363	WGS	272	3038185071	PRJNA417359	SAMN08010046	Metagenome or environmental	1350285702	AGRICULTURAL GENOMICS INSTITUTE AT SHENZHEN, CHINESE ACADEMY OF AGRICULTURAL SCIENCES	26/11/2016	public	fastq,run.zq,sra	gs,ncbi,s3	gs.US,ncbi.public,s3.us-east-1	SRX3422861	China	Asia	China:Beijing	Gallus gallus	NA	HiSeq X Ten	not collected	LBJMI04201	PAIRED	RANDOM	METAGENOMIC	chicken gut metagenome	ILLUMINA	2017-11-26T00:00:00Z	NA	2018-04-10T17:18:00Z	2	LBJMI04201	SRP125653	NA	15 mg/kg Sangrovit¬Æ (Macleaya cordata extract 3.75% w/w premix)	42-day	male	ileum	digesta from one chicken (biological replicate 1)	poultry	gut	digesta	NA	China	NA	NA	NA	NA	NA
SRR6323364	WGS	284	2816016838	PRJNA417359	SAMN08010045	Metagenome or environmental	1229225442	AGRICULTURAL GENOMICS INSTITUTE AT SHENZHEN, CHINESE ACADEMY OF AGRICULTURAL SCIENCES	26/11/2016	public	fastq,run.zq,sra	gs,ncbi,s3	gs.US,ncbi.public,s3.us-east-1	SRX3422860	China	Asia	China:Beijing	Gallus gallus	NA	HiSeq X Ten	not collected	LBJMI04200	PAIRED	RANDOM	METAGENOMIC	chicken gut metagenome	ILLUMINA	2017-11-26T00:00:00Z	NA	2018-04-10T17:00:00Z	2	LBJMI04200	SRP125653	NA	15 mg/kg Sangrovit¬Æ (Macleaya cordata extract 3.75% w/w premix)	42-day	male	ileum	pooled digesta from five chickens	poultry	gut	digesta	NA	China	NA	NA	NA	NA	NA
SRR6323365	WGS	283	1606083314	PRJNA417359	SAMN08010052	Metagenome or environmental	707774075	AGRICULTURAL GENOMICS INSTITUTE AT SHENZHEN, CHINESE ACADEMY OF AGRICULTURAL SCIENCES	26/11/2016	public	fastq,run.zq,sra	gs,ncbi,s3	gs.US,ncbi.public,s3.us-east-1	SRX3422859	China	Asia	China:Beijing	Gallus gallus	NA	HiSeq X Ten	not collected	LBJMJ04200	PAIRED	RANDOM	METAGENOMIC	chicken gut metagenome	ILLUMINA	2017-11-26T00:00:00Z	NA	2018-04-10T16:47:00Z	2	LBJMJ04200	SRP125653	NA	15 mg/kg Sangrovit¬Æ (Macleaya cordata extract 3.75% w/w premix)	42-day	male	jejunum	pooled digesta from five chickens	poultry	gut	digesta	NA	China	NA	NA	NA	NA	NA
SRR6323366	WGS	284	3031122661	PRJNA417359	SAMN08010051	Metagenome or environmental	1326142149	AGRICULTURAL GENOMICS INSTITUTE AT SHENZHEN, CHINESE ACADEMY OF AGRICULTURAL SCIENCES	2016-12-11	public	fastq,run.zq,sra	gs,ncbi,s3	gs.US,ncbi.public,s3.us-east-1	SRX3422858	China	Asia	China:Beijing	Gallus gallus	NA	HiSeq X Ten	not collected	LBJMJ02800	PAIRED	RANDOM	METAGENOMIC	chicken gut metagenome	ILLUMINA	2017-11-26T00:00:00Z	NA	2018-04-10T17:06:00Z	2	LBJMJ02800	SRP125653	NA	15 mg/kg Sangrovit¬Æ (Macleaya cordata extract 3.75% w/w premix)	28-day	male	jejunum	pooled digesta from five chickens	poultry	gut	digesta	NA	China	NA	NA	NA	NA	NA
SRR6323367	WGS	246	4282051444	PRJNA417359	SAMN08009911	Metagenome or environmental	1649004463	AGRICULTURAL GENOMICS INSTITUTE AT SHENZHEN, CHINESE ACADEMY OF AGRICULTURAL SCIENCES	17/10/2015	public	fastq,run.zq,sra	gs,ncbi,s3	gs.US,ncbi.public,s3.us-east-1	SRX3422857	China	Asia	China:Shanxi	Gallus gallus	NA	Illumina HiSeq 2500	not collected	DSLFR04102	PAIRED	RANDOM	METAGENOMIC	chicken gut metagenome	ILLUMINA	2017-11-26T00:00:00Z	NA	2018-04-10T17:46:00Z	2	DSLFR04102	SRP125653	NA	not collected	41-day	female	colorectum	digesta from one chicken (biological replicate 2)	poultry	gut	digesta	NA	China	NA	NA	NA	NA	NA
SRR6323368	WGS	241	3192860808	PRJNA417359	SAMN08009912	Metagenome or environmental	1257110077	AGRICULTURAL GENOMICS INSTITUTE AT SHENZHEN, CHINESE ACADEMY OF AGRICULTURAL SCIENCES	17/10/2015	public	fastq,run.zq,sra	gs,ncbi,s3	gs.US,ncbi.public,s3.us-east-1	SRX3422856	China	Asia	China:Shanxi	Gallus gallus	NA	Illumina HiSeq 2500	not collected	DSLFR04103	PAIRED	RANDOM	METAGENOMIC	chicken gut metagenome	ILLUMINA	2017-11-26T00:00:00Z	NA	2018-04-10T16:56:00Z	2	DSLFR04103	SRP125653	NA	not collected	41-day	female	colorectum	digesta from one chicken (biological replicate 3)	poultry	gut	digesta	NA	China	NA	NA	NA	NA	NA
SRR6323369	WGS	246	4708321892	PRJNA417359	SAMN08009905	Metagenome or environmental	1803516026	AGRICULTURAL GENOMICS INSTITUTE AT SHENZHEN, CHINESE ACADEMY OF AGRICULTURAL SCIENCES	17/10/2015	public	fastq,run.zq,sra	gs,ncbi,s3	gs.US,ncbi.public,s3.us-east-1	SRX3422855	China	Asia	China:Shanxi	Gallus gallus	NA	Illumina HiSeq 2500	not collected	DSLFI04102	PAIRED	RANDOM	METAGENOMIC	chicken gut metagenome	ILLUMINA	2017-11-26T00:00:00Z	NA	2018-04-10T17:57:00Z	2	DSLFI04102	SRP125653	NA	not collected	41-day	female	ileum	digesta from one chicken (biological replicate 2)	poultry	gut	digesta	NA	China	NA	NA	NA	NA	NA
SRR6323370	WGS	245	4782809439	PRJNA417359	SAMN08009906	Metagenome or environmental	1815302132	AGRICULTURAL GENOMICS INSTITUTE AT SHENZHEN, CHINESE ACADEMY OF AGRICULTURAL SCIENCES	17/10/2015	public	fastq,run.zq,sra	gs,ncbi,s3	gs.US,ncbi.public,s3.us-east-1	SRX3422854	China	Asia	China:Shanxi	Gallus gallus	NA	Illumina HiSeq 2500	not collected	DSLFI04103	PAIRED	RANDOM	METAGENOMIC	chicken gut metagenome	ILLUMINA	2017-11-26T00:00:00Z	NA	2018-04-10T17:23:00Z	2	DSLFI04103	SRP125653	NA	not collected	41-day	female	ileum	digesta from one chicken (biological replicate 3)	poultry	gut	digesta	NA	China	NA	NA	NA	NA	NA
SRR6323371	WGS	246	4790493377	PRJNA417359	SAMN08009903	Metagenome or environmental	1803131472	AGRICULTURAL GENOMICS INSTITUTE AT SHENZHEN, CHINESE ACADEMY OF AGRICULTURAL SCIENCES	17/10/2015	public	fastq,run.zq,sra	gs,ncbi,s3	gs.US,ncbi.public,s3.us-east-1	SRX3422853	China	Asia	China:Shanxi	Gallus gallus	NA	Illumina HiSeq 2500	not collected	DSLFD04103	PAIRED	RANDOM	METAGENOMIC	chicken gut metagenome	ILLUMINA	2017-11-26T00:00:00Z	NA	2018-04-10T18:00:00Z	2	DSLFD04103	SRP125653	NA	not collected	41-day	female	duodenum	digesta from one chicken (biological replicate 3)	poultry	gut	digesta	NA	China	NA	NA	NA	NA	NA
SRR6323372	WGS	245	4037799509	PRJNA417359	SAMN08009904	Metagenome or environmental	1537724389	AGRICULTURAL GENOMICS INSTITUTE AT SHENZHEN, CHINESE ACADEMY OF AGRICULTURAL SCIENCES	17/10/2015	public	fastq,run.zq,sra	gs,ncbi,s3	gs.US,ncbi.public,s3.us-east-1	SRX3422852	China	Asia	China:Shanxi	Gallus gallus	NA	Illumina HiSeq 2500	not collected	DSLFI04101	PAIRED	RANDOM	METAGENOMIC	chicken gut metagenome	ILLUMINA	2017-11-26T00:00:00Z	NA	2018-04-10T17:41:00Z	2	DSLFI04101	SRP125653	NA	not collected	41-day	female	ileum	digesta from one chicken (biological replicate 1)	poultry	gut	digesta	NA	China	NA	NA	NA	NA	NA
SRR6323373	WGS	293	4047446987	PRJNA417359	SAMN08009909	Metagenome or environmental	1519693918	AGRICULTURAL GENOMICS INSTITUTE AT SHENZHEN, CHINESE ACADEMY OF AGRICULTURAL SCIENCES	17/10/2015	public	fastq,run.zq,sra	gs,ncbi,s3	gs.US,ncbi.public,s3.us-east-1	SRX3422851	China	Asia	China:Shanxi	Gallus gallus	NA	HiSeq X Ten	not collected	DSLFJ04103	PAIRED	RANDOM	METAGENOMIC	chicken gut metagenome	ILLUMINA	2017-11-26T00:00:00Z	NA	2018-04-10T17:37:00Z	2	DSLFJ04103	SRP125653	NA	not collected	41-day	female	jejunum	digesta from one chicken (biological replicate 3)	poultry	gut	digesta	NA	China	NA	NA	NA	NA	NA
SRR6323374	WGS	245	4150264597	PRJNA417359	SAMN08009910	Metagenome or environmental	1603204008	AGRICULTURAL GENOMICS INSTITUTE AT SHENZHEN, CHINESE ACADEMY OF AGRICULTURAL SCIENCES	17/10/2015	public	fastq,run.zq,sra	gs,ncbi,s3	gs.US,ncbi.public,s3.us-east-1	SRX3422850	China	Asia	China:Shanxi	Gallus gallus	NA	Illumina HiSeq 2500	not collected	DSLFR04101	PAIRED	RANDOM	METAGENOMIC	chicken gut metagenome	ILLUMINA	2017-11-26T00:00:00Z	NA	2018-04-10T17:34:00Z	2	DSLFR04101	SRP125653	NA	not collected	41-day	female	colorectum	digesta from one chicken (biological replicate 1)	poultry	gut	digesta	NA	China	NA	NA	NA	NA	NA
SRR6323375	WGS	294	5124674688	PRJNA417359	SAMN08009907	Metagenome or environmental	1931843857	AGRICULTURAL GENOMICS INSTITUTE AT SHENZHEN, CHINESE ACADEMY OF AGRICULTURAL SCIENCES	17/10/2015	public	fastq,run.zq,sra	gs,ncbi,s3	gs.US,ncbi.public,s3.us-east-1	SRX3422849	China	Asia	China:Shanxi	Gallus gallus	NA	HiSeq X Ten	not collected	DSLFJ04101	PAIRED	RANDOM	METAGENOMIC	chicken gut metagenome	ILLUMINA	2017-11-26T00:00:00Z	NA	2018-04-10T17:42:00Z	2	DSLFJ04101	SRP125653	NA	not collected	41-day	female	jejunum	digesta from one chicken (biological replicate 1)	poultry	gut	digesta	NA	China	NA	NA	NA	NA	NA
SRR6323376	WGS	294	4719691532	PRJNA417359	SAMN08009908	Metagenome or environmental	1764113613	AGRICULTURAL GENOMICS INSTITUTE AT SHENZHEN, CHINESE ACADEMY OF AGRICULTURAL SCIENCES	17/10/2015	public	fastq,run.zq,sra	gs,ncbi,s3	gs.US,ncbi.public,s3.us-east-1	SRX3422848	China	Asia	China:Shanxi	Gallus gallus	NA	HiSeq X Ten	not collected	DSLFJ04102	PAIRED	RANDOM	METAGENOMIC	chicken gut metagenome	ILLUMINA	2017-11-26T00:00:00Z	NA	2018-04-10T17:36:00Z	2	DSLFJ04102	SRP125653	NA	not collected	41-day	female	jejunum	digesta from one chicken (biological replicate 2)	poultry	gut	digesta	NA	China	NA	NA	NA	NA	NA
SRR6323377	WGS	288	3556241862	PRJNA417359	SAMN08010142	Metagenome or environmental	1465262708	AGRICULTURAL GENOMICS INSTITUTE AT SHENZHEN, CHINESE ACADEMY OF AGRICULTURAL SCIENCES	19/08/2015	public	fastq,run.zq,sra	gs,ncbi,s3	gs.US,ncbi.public,s3.us-east-1	SRX3422847	China	Asia	China:Hunan	Gallus gallus	NA	HiSeq X Ten	not collected	MHCFD02800	PAIRED	RANDOM	METAGENOMIC	chicken gut metagenome	ILLUMINA	2017-11-26T00:00:00Z	NA	2018-04-10T16:56:00Z	2	MHCFD02800	SRP125653	NA	50 mg/kg Sangrovit¬Æ (Macleaya cordata extract 3.75% w/w premix)	28-day	female	duodenum	pooled digesta from five chickens	poultry	gut	digesta	NA	China	NA	NA	NA	NA	NA
SRR6323378	WGS	286	2077865549	PRJNA417359	SAMN08010141	Metagenome or environmental	871759913	AGRICULTURAL GENOMICS INSTITUTE AT SHENZHEN, CHINESE ACADEMY OF AGRICULTURAL SCIENCES	2015-05-08	public	fastq,run.zq,sra	gs,ncbi,s3	gs.US,ncbi.public,s3.us-east-1	SRX3422846	China	Asia	China:Hunan	Gallus gallus	NA	HiSeq X Ten	not collected	MHCFD01400	PAIRED	RANDOM	METAGENOMIC	chicken gut metagenome	ILLUMINA	2017-11-26T00:00:00Z	NA	2018-04-10T16:49:00Z	2	MHCFD01400	SRP125653	NA	50 mg/kg Sangrovit¬Æ (Macleaya cordata extract 3.75% w/w premix)	14-day	female	duodenum	pooled digesta from five chickens	poultry	gut	digesta	NA	China	NA	NA	NA	NA	NA
SRR6323379	WGS	256	22325686	PRJNA417359	SAMN08010184	Metagenome or environmental	10703045	AGRICULTURAL GENOMICS INSTITUTE AT SHENZHEN, CHINESE ACADEMY OF AGRICULTURAL SCIENCES	16/10/2016	public	fastq,run.zq,sra	gs,ncbi,s3	gs.US,ncbi.public,s3.us-east-1	SRX3423340	China	Asia	China:Beijing	Gallus gallus	NA	HiSeq X Ten	not collected	NBJMI00100	PAIRED	RANDOM	METAGENOMIC	chicken gut metagenome	ILLUMINA	2017-11-26T00:00:00Z	NA	2018-04-10T16:08:00Z	2	NBJMI00100	SRP125653	NA	None	1-day	male	ileum	pooled digesta from five chickens	poultry	gut	digesta	NA	China	NA	NA	NA	NA	NA
SRR6323380	WGS	281	455348964	PRJNA417359	SAMN08009795	Metagenome or environmental	192161157	AGRICULTURAL GENOMICS INSTITUTE AT SHENZHEN, CHINESE ACADEMY OF AGRICULTURAL SCIENCES	29/07/2015	public	fastq,run.zq,sra	gs,ncbi,s3	gs.US,ncbi.public,s3.us-east-1	SRX3423143	China	Asia	China:Hunan	Gallus gallus	NA	HiSeq X Ten	not collected	CHCFD00700	PAIRED	RANDOM	METAGENOMIC	chicken gut metagenome	ILLUMINA	2017-11-26T00:00:00Z	NA	2018-04-10T16:22:00Z	2	CHCFD00700	SRP125653	NA	50 mg/kg Citifac¬Æ (Chlortetracycline 20% w/w premix)	7-day	female	duodenum	pooled digesta from five chickens	poultry	gut	digesta	NA	China	NA	NA	NA	NA	NA
SRR6323381	WGS	258	542402949	PRJNA417359	SAMN08010183	Metagenome or environmental	247116092	AGRICULTURAL GENOMICS INSTITUTE AT SHENZHEN, CHINESE ACADEMY OF AGRICULTURAL SCIENCES	26/11/2016	public	fastq,run.zq,sra	gs,ncbi,s3	gs.US,ncbi.public,s3.us-east-1	SRX3423339	China	Asia	China:Beijing	Gallus gallus	NA	HiSeq X Ten	not collected	NBJMD04203	PAIRED	RANDOM	METAGENOMIC	chicken gut metagenome	ILLUMINA	2017-11-26T00:00:00Z	NA	2018-04-10T16:24:00Z	2	NBJMD04203	SRP125653	NA	None	42-day	male	duodenum	digesta from one chicken (biological replicate 3)	poultry	gut	digesta	NA	China	NA	NA	NA	NA	NA
SRR6323382	WGS	275	666950127	PRJNA417359	SAMN08010186	Metagenome or environmental	301475947	AGRICULTURAL GENOMICS INSTITUTE AT SHENZHEN, CHINESE ACADEMY OF AGRICULTURAL SCIENCES	29/10/2016	public	fastq,run.zq,sra	gs,ncbi,s3	gs.US,ncbi.public,s3.us-east-1	SRX3423338	China	Asia	China:Beijing	Gallus gallus	NA	HiSeq X Ten	not collected	NBJMI01400	PAIRED	RANDOM	METAGENOMIC	chicken gut metagenome	ILLUMINA	2017-11-26T00:00:00Z	NA	2018-04-10T16:30:00Z	2	NBJMI01400	SRP125653	NA	None	14-day	male	ileum	pooled digesta from five chickens	poultry	gut	digesta	NA	China	NA	NA	NA	NA	NA
SRR6323383	WGS	274	165658092	PRJNA417359	SAMN08010185	Metagenome or environmental	74771403	AGRICULTURAL GENOMICS INSTITUTE AT SHENZHEN, CHINESE ACADEMY OF AGRICULTURAL SCIENCES	22/10/2016	public	fastq,run.zq,sra	gs,ncbi,s3	gs.US,ncbi.public,s3.us-east-1	SRX3423337	China	Asia	China:Beijing	Gallus gallus	NA	HiSeq X Ten	not collected	NBJMI00700	PAIRED	RANDOM	METAGENOMIC	chicken gut metagenome	ILLUMINA	2017-11-26T00:00:00Z	NA	2018-04-10T16:19:00Z	2	NBJMI00700	SRP125653	NA	None	7-day	male	ileum	pooled digesta from five chickens	poultry	gut	digesta	NA	China	NA	NA	NA	NA	NA
SRR6323384	WGS	284	2594090544	PRJNA417359	SAMN08010188	Metagenome or environmental	1134536246	AGRICULTURAL GENOMICS INSTITUTE AT SHENZHEN, CHINESE ACADEMY OF AGRICULTURAL SCIENCES	26/11/2016	public	fastq,run.zq,sra	gs,ncbi,s3	gs.US,ncbi.public,s3.us-east-1	SRX3423336	China	Asia	China:Beijing	Gallus gallus	NA	HiSeq X Ten	not collected	NBJMI04200	PAIRED	RANDOM	METAGENOMIC	chicken gut metagenome	ILLUMINA	2017-11-26T00:00:00Z	NA	2018-04-11T05:11:00Z	2	NBJMI04200	SRP125653	NA	None	42-day	male	ileum	pooled digesta from five chickens	poultry	gut	digesta	NA	China	NA	NA	NA	NA	NA
SRR6323385	WGS	283	2123219702	PRJNA417359	SAMN08010187	Metagenome or environmental	940232457	AGRICULTURAL GENOMICS INSTITUTE AT SHENZHEN, CHINESE ACADEMY OF AGRICULTURAL SCIENCES	2016-12-11	public	fastq,run.zq,sra	gs,ncbi,s3	gs.US,ncbi.public,s3.us-east-1	SRX3423335	China	Asia	China:Beijing	Gallus gallus	NA	HiSeq X Ten	not collected	NBJMI02800	PAIRED	RANDOM	METAGENOMIC	chicken gut metagenome	ILLUMINA	2017-11-26T00:00:00Z	NA	2018-04-10T16:52:00Z	2	NBJMI02800	SRP125653	NA	None	28-day	male	ileum	pooled digesta from five chickens	poultry	gut	digesta	NA	China	NA	NA	NA	NA	NA
SRR6323386	WGS	268	798657108	PRJNA417359	SAMN08010190	Metagenome or environmental	361735173	AGRICULTURAL GENOMICS INSTITUTE AT SHENZHEN, CHINESE ACADEMY OF AGRICULTURAL SCIENCES	26/11/2016	public	fastq,run.zq,sra	gs,ncbi,s3	gs.US,ncbi.public,s3.us-east-1	SRX3423334	China	Asia	China:Beijing	Gallus gallus	NA	HiSeq X Ten	not collected	NBJMI04202	PAIRED	RANDOM	METAGENOMIC	chicken gut metagenome	ILLUMINA	2017-11-26T00:00:00Z	NA	2018-04-10T16:32:00Z	2	NBJMI04202	SRP125653	NA	None	42-day	male	ileum	digesta from one chicken (biological replicate 2)	poultry	gut	digesta	NA	China	NA	NA	NA	NA	NA
SRR6323387	WGS	266	1879290332	PRJNA417359	SAMN08010189	Metagenome or environmental	850938978	AGRICULTURAL GENOMICS INSTITUTE AT SHENZHEN, CHINESE ACADEMY OF AGRICULTURAL SCIENCES	26/11/2016	public	fastq,run.zq,sra	gs,ncbi,s3	gs.US,ncbi.public,s3.us-east-1	SRX3423333	China	Asia	China:Beijing	Gallus gallus	NA	HiSeq X Ten	not collected	NBJMI04201	PAIRED	RANDOM	METAGENOMIC	chicken gut metagenome	ILLUMINA	2017-11-26T00:00:00Z	NA	2018-04-10T16:44:00Z	2	NBJMI04201	SRP125653	NA	None	42-day	male	ileum	digesta from one chicken (biological replicate 1)	poultry	gut	digesta	NA	China	NA	NA	NA	NA	NA
SRR6323388	WGS	256	18641767	PRJNA417359	SAMN08010192	Metagenome or environmental	8965104	AGRICULTURAL GENOMICS INSTITUTE AT SHENZHEN, CHINESE ACADEMY OF AGRICULTURAL SCIENCES	16/10/2016	public	fastq,run..zq,sra	gs,ncbi,s3	gs.US,ncbi.public,s3.us-east-1	SRX3423332	China	Asia	China:Beijing	Gallus gallus	NA	HiSeq X Ten	not collected	NBJMJ00100	PAIRED	RANDOM	METAGENOMIC	chicken gut metagenome	ILLUMINA	2017-11-26T00:00:00Z	NA	2018-04-10T16:11:00Z	2	NBJMJ00100	SRP125653	NA	None	1-day	male	jejunum	pooled digesta from five chickens	poultry	gut	digesta	NA	China	NA	NA	NA	NA	NA
SRR6323389	WGS	271	1269956358	PRJNA417359	SAMN08010191	Metagenome or environmental	568781167	AGRICULTURAL GENOMICS INSTITUTE AT SHENZHEN, CHINESE ACADEMY OF AGRICULTURAL SCIENCES	26/11/2016	public	fastq,run.zq,sra	gs,ncbi,s3	gs.US,ncbi.public,s3.us-east-1	SRX3423331	China	Asia	China:Beijing	Gallus gallus	NA	HiSeq X Ten	not collected	NBJMI04203	PAIRED	RANDOM	METAGENOMIC	chicken gut metagenome	ILLUMINA	2017-11-26T00:00:00Z	NA	2018-04-10T16:42:00Z	2	NBJMI04203	SRP125653	NA	None	42-day	male	ileum	digesta from one chicken (biological replicate 3)	poultry	gut	digesta	NA	China	NA	NA	NA	NA	NA
SRR6323390	WGS	288	5660152528	PRJNA417359	SAMN08010136	Metagenome or environmental	2378962463	AGRICULTURAL GENOMICS INSTITUTE AT SHENZHEN, CHINESE ACADEMY OF AGRICULTURAL SCIENCES	2015-02-09	public	fastq,run.zq,sra	gs,ncbi,s3	gs.US,ncbi.public,s3.us-east-1	SRX3423330	China	Asia	China:Hunan	Gallus gallus	NA	HiSeq X Ten	not collected	MHCFC04200	PAIRED	RANDOM	METAGENOMIC	chicken gut metagenome	ILLUMINA	2017-11-26T00:00:00Z	NA	2018-04-10T17:27:00Z	2	MHCFC04200	SRP125653	NA	50 mg/kg Sangrovit¬Æ (Macleaya cordata extract 3.75% w/w premix)	42-day	female	caeca	pooled digesta from five chickens	poultry	gut	digesta	NA	China	NA	NA	NA	NA	NA
SRR6323391	WGS	287	5316071971	PRJNA417359	SAMN08009995	Metagenome or environmental	2241011361	AGRICULTURAL GENOMICS INSTITUTE AT SHENZHEN, CHINESE ACADEMY OF AGRICULTURAL SCIENCES	19/08/2015	public	fastq,run.zq,sra	gs,ncbi,s3	gs.US,ncbi.public,s3.us-east-1	SRX3423329	China	Asia	China:Hunan	Gallus gallus	NA	HiSeq X Ten	not collected	HHCFC02800	PAIRED	RANDOM	METAGENOMIC	chicken gut metagenome	ILLUMINA	2017-11-26T00:00:00Z	NA	2018-04-10T17:44:00Z	2	HHCFC02800	SRP125653	NA	150 mg/kg Sangrovit¬Æ (Macleaya cordata extract 3.75% w/w premix)	28-day	female	caeca	pooled digesta from five chickens	poultry	gut	digesta	NA	China	NA	NA	NA	NA	NA
SRR6323392	WGS	286	4312853859	PRJNA417359	SAMN08009996	Metagenome or environmental	1820746347	AGRICULTURAL GENOMICS INSTITUTE AT SHENZHEN, CHINESE ACADEMY OF AGRICULTURAL SCIENCES	2015-02-09	public	fastq,run.zq,sra	gs,ncbi,s3	gs.US,ncbi.public,s3.us-east-1	SRX3423328	China	Asia	China:Hunan	Gallus gallus	NA	HiSeq X Ten	not collected	HHCFC04200	PAIRED	RANDOM	METAGENOMIC	chicken gut metagenome	ILLUMINA	2017-11-26T00:00:00Z	NA	2018-04-10T17:13:00Z	2	HHCFC04200	SRP125653	NA	150 mg/kg Sangrovit¬Æ (Macleaya cordata extract 3.75% w/w premix)	42-day	female	caeca	pooled digesta from five chickens	poultry	gut	digesta	NA	China	NA	NA	NA	NA	NA
SRR6323393	WGS	270	1350877299	PRJNA417359	SAMN08009993	Metagenome or environmental	551566807	AGRICULTURAL GENOMICS INSTITUTE AT SHENZHEN, CHINESE ACADEMY OF AGRICULTURAL SCIENCES	29/07/2015	public	fastq,run.zq,sra	gs,ncbi,s3	gs.US,ncbi.public,s3.us-east-1	SRX3423327	China	Asia	China:Hunan	Gallus gallus	NA	HiSeq X Ten	not collected	HHCFC00700	PAIRED	RANDOM	METAGENOMIC	chicken gut metagenome	ILLUMINA	2017-11-26T00:00:00Z	NA	2018-04-11T04:52:00Z	2	HHCFC00700	SRP125653	NA	150 mg/kg Sangrovit¬Æ (Macleaya cordata extract 3.75% w/w premix)	7-day	female	caeca	pooled digesta from five chickens	poultry	gut	digesta	NA	China	NA	NA	NA	NA	NA
SRR6323394	WGS	287	3105103965	PRJNA417359	SAMN08009994	Metagenome or environmental	1311937316	AGRICULTURAL GENOMICS INSTITUTE AT SHENZHEN, CHINESE ACADEMY OF AGRICULTURAL SCIENCES	2015-05-08	public	fastq,run.zq,sra	gs,ncbi,s3	gs.US,ncbi.public,s3.us-east-1	SRX3423326	China	Asia	China:Hunan	Gallus gallus	NA	HiSeq X Ten	not collected	HHCFC01400	PAIRED	RANDOM	METAGENOMIC	chicken gut metagenome	ILLUMINA	2017-11-26T00:00:00Z	NA	2018-04-11T05:24:00Z	2	HHCFC01400	SRP125653	NA	150 mg/kg Sangrovit¬Æ (Macleaya cordata extract 3.75% w/w premix)	14-day	female	caeca	pooled digesta from five chickens	poultry	gut	digesta	NA	China	NA	NA	NA	NA	NA
SRR6323395	WGS	286	2988641146	PRJNA417359	SAMN08010122	Metagenome or environmental	1306422532	AGRICULTURAL GENOMICS INSTITUTE AT SHENZHEN, CHINESE ACADEMY OF AGRICULTURAL SCIENCES	26/11/2016	public	fastq,run.zq,sra	gs,ncbi,s3	gs.US,ncbi.public,s3.us-east-1	SRX3423325	China	Asia	China:Beijing	Gallus gallus	NA	HiSeq X Ten	not collected	MBJMJ04200	PAIRED	RANDOM	METAGENOMIC	chicken gut metagenome	ILLUMINA	2017-11-26T00:00:00Z	NA	2018-04-10T17:13:00Z	2	MBJMJ04200	SRP125653	NA	50 mg/kg Sangrovit¬Æ (Macleaya cordata extract 3.75% w/w premix)	42-day	male	jejunum	pooled digesta from five chickens	poultry	gut	digesta	NA	China	NA	NA	NA	NA	NA
SRR6323396	WGS	286	1641118603	PRJNA417359	SAMN08010121	Metagenome or environmental	715932931	AGRICULTURAL GENOMICS INSTITUTE AT SHENZHEN, CHINESE ACADEMY OF AGRICULTURAL SCIENCES	2016-12-11	public	fastq,run.zq,sra	gs,ncbi,s3	gs.US,ncbi.public,s3.us-east-1	SRX3423324	China	Asia	China:Beijing	Gallus gallus	NA	HiSeq X Ten	not collected	MBJMJ02800	PAIRED	RANDOM	METAGENOMIC	chicken gut metagenome	ILLUMINA	2017-11-26T00:00:00Z	NA	2018-04-10T16:47:00Z	2	MBJMJ02800	SRP125653	NA	50 mg/kg Sangrovit¬Æ (Macleaya cordata extract 3.75% w/w premix)	28-day	male	jejunum	pooled digesta from five chickens	poultry	gut	digesta	NA	China	NA	NA	NA	NA	NA
SRR6323397	WGS	292	6650162904	PRJNA417359	SAMN08009997	Metagenome or environmental	2560787519	AGRICULTURAL GENOMICS INSTITUTE AT SHENZHEN, CHINESE ACADEMY OF AGRICULTURAL SCIENCES	16/09/2015	public	fastq,run.zq,sra	gs,ncbi,s3	gs.US,ncbi.public,s3.us-east-1	SRX3423323	China	Asia	China:Hunan	Gallus gallus	NA	HiSeq X Ten	not collected	HHCFC05601	PAIRED	RANDOM	METAGENOMIC	chicken gut metagenome	ILLUMINA	2017-11-26T00:00:00Z	NA	2018-04-10T18:15:00Z	2	HHCFC05601	SRP125653	NA	150 mg/kg Sangrovit¬Æ (Macleaya cordata extract 3.75% w/w premix)	56-day	female	caeca	digesta from one chicken (biological replicate 1)	poultry	gut	digesta	NA	China	NA	NA	NA	NA	NA
SRR6323398	WGS	292	5544186108	PRJNA417359	SAMN08009998	Metagenome or environmental	2155664860	AGRICULTURAL GENOMICS INSTITUTE AT SHENZHEN, CHINESE ACADEMY OF AGRICULTURAL SCIENCES	16/09/2015	public	fastq,run.zq,sra	gs,ncbi,s3	gs.US,ncbi.public,s3.us-east-1	SRX3423322	China	Asia	China:Hunan	Gallus gallus	NA	HiSeq X Ten	not collected	HHCFC05602	PAIRED	RANDOM	METAGENOMIC	chicken gut metagenome	ILLUMINA	2017-11-26T00:00:00Z	NA	2018-04-10T17:58:00Z	2	HHCFC05602	SRP125653	NA	150 mg/kg Sangrovit¬Æ (Macleaya cordata extract 3.75% w/w premix)	56-day	female	caeca	digesta from one chicken (biological replicate 2)	poultry	gut	digesta	NA	China	NA	NA	NA	NA	NA
SRR6323399	WGS	272	1852301888	PRJNA417359	SAMN08010118	Metagenome or environmental	837064600	AGRICULTURAL GENOMICS INSTITUTE AT SHENZHEN, CHINESE ACADEMY OF AGRICULTURAL SCIENCES	26/11/2016	public	fastq,run.zq,sra	gs,ncbi,s3	gs.US,ncbi.public,s3.us-east-1	SRX3423321	China	Asia	China:Beijing	Gallus gallus	NA	HiSeq X Ten	not collected	MBJMI04203	PAIRED	RANDOM	METAGENOMIC	chicken gut metagenome	ILLUMINA	2017-11-26T00:00:00Z	NA	2018-04-10T16:51:00Z	2	MBJMI04203	SRP125653	NA	50 mg/kg Sangrovit¬Æ (Macleaya cordata extract 3.75% w/w premix)	42-day	male	ileum	digesta from one chicken (biological replicate 3)	poultry	gut	digesta	NA	China	NA	NA	NA	NA	NA
SRR6323400	WGS	274	3290852328	PRJNA417359	SAMN08010117	Metagenome or environmental	1480295812	AGRICULTURAL GENOMICS INSTITUTE AT SHENZHEN, CHINESE ACADEMY OF AGRICULTURAL SCIENCES	26/11/2016	public	fastq,run.zq,sra	gs,ncbi,s3	gs.US,ncbi.public,s3.us-east-1	SRX3423320	China	Asia	China:Beijing	Gallus gallus	NA	HiSeq X Ten	not collected	MBJMI04202	PAIRED	RANDOM	METAGENOMIC	chicken gut metagenome	ILLUMINA	2017-11-26T00:00:00Z	NA	2018-04-10T17:24:00Z	2	MBJMI04202	SRP125653	NA	50 mg/kg Sangrovit¬Æ (Macleaya cordata extract 3.75% w/w premix)	42-day	male	ileum	digesta from one chicken (biological replicate 2)	poultry	gut	digesta	NA	China	NA	NA	NA	NA	NA
SRR6323401	WGS	284	2039917862	PRJNA417359	SAMN08010001	Metagenome or environmental	855513867	AGRICULTURAL GENOMICS INSTITUTE AT SHENZHEN, CHINESE ACADEMY OF AGRICULTURAL SCIENCES	2015-05-08	public	fastq,run.zq,sra	gs,ncbi,s3	gs.US,ncbi.public,s3.us-east-1	SRX3423319	China	Asia	China:Hunan	Gallus gallus	NA	HiSeq X Ten	not collected	HHCFD01400	PAIRED	RANDOM	METAGENOMIC	chicken gut metagenome	ILLUMINA	2017-11-26T00:00:00Z	NA	2018-04-11T05:05:00Z	2	HHCFD01400	SRP125653	NA	150 mg/kg Sangrovit¬Æ (Macleaya cordata extract 3.75% w/w premix)	14-day	female	duodenum	pooled digesta from five chickens	poultry	gut	digesta	NA	China	NA	NA	NA	NA	NA
SRR6323402	WGS	283	1429067040	PRJNA417359	SAMN08010119	Metagenome or environmental	624542541	AGRICULTURAL GENOMICS INSTITUTE AT SHENZHEN, CHINESE ACADEMY OF AGRICULTURAL SCIENCES	22/10/2016	public	fastq,run.zq,sra	gs,ncbi,s3	gs.US,ncbi.public,s3.us-east-1	SRX3423318	China	Asia	China:Beijing	Gallus gallus	NA	HiSeq X Ten	not collected	MBJMJ00700	PAIRED	RANDOM	METAGENOMIC	chicken gut metagenome	ILLUMINA	2017-11-26T00:00:00Z	NA	2018-04-10T16:45:00Z	2	MBJMJ00700	SRP125653	NA	50 mg/kg Sangrovit¬Æ (Macleaya cordata extract 3.75% w/w premix)	7-day	male	jejunum	pooled digesta from five chickens	poultry	gut	digesta	NA	China	NA	NA	NA	NA	NA
SRR6323403	WGS	281	2644213698	PRJNA417359	SAMN08010114	Metagenome or environmental	1166240440	AGRICULTURAL GENOMICS INSTITUTE AT SHENZHEN, CHINESE ACADEMY OF AGRICULTURAL SCIENCES	2016-12-11	public	fastq,run.zq,sra	gs,ncbi,s3	gs.US,ncbi.public,s3.us-east-1	SRX3423317	China	Asia	China:Beijing	Gallus gallus	NA	HiSeq X Ten	not collected	MBJMI02800	PAIRED	RANDOM	METAGENOMIC	chicken gut metagenome	ILLUMINA	2017-11-26T00:00:00Z	NA	2018-04-10T17:04:00Z	2	MBJMI02800	SRP125653	NA	50 mg/kg Sangrovit¬Æ (Macleaya cordata extract 3.75% w/w premix)	28-day	male	ileum	pooled digesta from five chickens	poultry	gut	digesta	NA	China	NA	NA	NA	NA	NA
SRR6323404	WGS	268	1347964739	PRJNA417359	SAMN08010113	Metagenome or environmental	623817232	AGRICULTURAL GENOMICS INSTITUTE AT SHENZHEN, CHINESE ACADEMY OF AGRICULTURAL SCIENCES	29/10/2016	public	fastq,run.zq,sra	gs,ncbi,s3	gs.US,ncbi.public,s3.us-east-1	SRX3423316	China	Asia	China:Beijing	Gallus gallus	NA	HiSeq X Ten	not collected	MBJMI01400	PAIRED	RANDOM	METAGENOMIC	chicken gut metagenome	ILLUMINA	2017-11-26T00:00:00Z	NA	2018-04-10T16:40:00Z	2	MBJMI01400	SRP125653	NA	50 mg/kg Sangrovit¬Æ (Macleaya cordata extract 3.75% w/w premix)	14-day	male	ileum	pooled digesta from five chickens	poultry	gut	digesta	NA	China	NA	NA	NA	NA	NA
SRR6323405	WGS	274	3374550559	PRJNA417359	SAMN08010116	Metagenome or environmental	1514273536	AGRICULTURAL GENOMICS INSTITUTE AT SHENZHEN, CHINESE ACADEMY OF AGRICULTURAL SCIENCES	26/11/2016	public	fastq,run.zq,sra	gs,ncbi,s3	gs.US,ncbi.public,s3.us-east-1	SRX3423315	China	Asia	China:Beijing	Gallus gallus	NA	HiSeq X Ten	not collected	MBJMI04201	PAIRED	RANDOM	METAGENOMIC	chicken gut metagenome	ILLUMINA	2017-11-26T00:00:00Z	NA	2018-04-10T17:22:00Z	2	MBJMI04201	SRP125653	NA	50 mg/kg Sangrovit¬Æ (Macleaya cordata extract 3.75% w/w premix)	42-day	male	ileum	digesta from one chicken (biological replicate 1)	poultry	gut	digesta	NA	China	NA	NA	NA	NA	NA
SRR6323406	WGS	283	2703000382	PRJNA417359	SAMN08010115	Metagenome or environmental	1186680202	AGRICULTURAL GENOMICS INSTITUTE AT SHENZHEN, CHINESE ACADEMY OF AGRICULTURAL SCIENCES	26/11/2016	public	fastq,run.zq,sra	gs,ncbi,s3	gs.US,ncbi.public,s3.us-east-1	SRX3423314	China	Asia	China:Beijing	Gallus gallus	NA	HiSeq X Ten	not collected	MBJMI04200	PAIRED	RANDOM	METAGENOMIC	chicken gut metagenome	ILLUMINA	2017-11-26T00:00:00Z	NA	2018-04-10T17:13:00Z	2	MBJMI04200	SRP125653	NA	50 mg/kg Sangrovit¬Æ (Macleaya cordata extract 3.75% w/w premix)	42-day	male	ileum	pooled digesta from five chickens	poultry	gut	digesta	NA	China	NA	NA	NA	NA	NA
SRR6323407	WGS	265	334874643	PRJNA417359	SAMN08010197	Metagenome or environmental	152812251	AGRICULTURAL GENOMICS INSTITUTE AT SHENZHEN, CHINESE ACADEMY OF AGRICULTURAL SCIENCES	26/11/2016	public	fastq,run.zq,sra	gs,ncbi,s3	gs.US,ncbi.public,s3.us-east-1	SRX3423313	China	Asia	China:Beijing	Gallus gallus	NA	HiSeq X Ten	not collected	NBJMJ04201	PAIRED	RANDOM	METAGENOMIC	chicken gut metagenome	ILLUMINA	2017-11-26T00:00:00Z	NA	2018-04-11T04:33:00Z	2	NBJMJ04201	SRP125653	NA	None	42-day	male	jejunum	digesta from one chicken (biological replicate 1)	poultry	gut	digesta	NA	China	NA	NA	NA	NA	NA
SRR6323408	WGS	268	1503674853	PRJNA417359	SAMN08010198	Metagenome or environmental	683806098	AGRICULTURAL GENOMICS INSTITUTE AT SHENZHEN, CHINESE ACADEMY OF AGRICULTURAL SCIENCES	26/11/2016	public	fastq,run.zq,sra	gs,ncbi,s3	gs.US,ncbi.public,s3.us-east-1	SRX3423312	China	Asia	China:Beijing	Gallus gallus	NA	HiSeq X Ten	not collected	NBJMJ04202	PAIRED	RANDOM	METAGENOMIC	chicken gut metagenome	ILLUMINA	2017-11-26T00:00:00Z	NA	2018-04-10T16:46:00Z	2	NBJMJ04202	SRP125653	NA	None	42-day	male	jejunum	digesta from one chicken (biological replicate 2)	poultry	gut	digesta	NA	China	NA	NA	NA	NA	NA
SRR6323409	WGS	273	1979679428	PRJNA417359	SAMN08010199	Metagenome or environmental	889207526	AGRICULTURAL GENOMICS INSTITUTE AT SHENZHEN, CHINESE ACADEMY OF AGRICULTURAL SCIENCES	26/11/2016	public	fastq,run.zq,sra	gs,ncbi,s3	gs.US,ncbi.public,s3.us-east-1	SRX3423311	China	Asia	China:Beijing	Gallus gallus	NA	HiSeq X Ten	not collected	NBJMJ04203	PAIRED	RANDOM	METAGENOMIC	chicken gut metagenome	ILLUMINA	2017-11-26T00:00:00Z	NA	2018-04-11T05:05:00Z	2	NBJMJ04203	SRP125653	NA	None	42-day	male	jejunum	digesta from one chicken (biological replicate 3)	poultry	gut	digesta	NA	China	NA	NA	NA	NA	NA
SRR6323410	WGS	269	113182007	PRJNA417359	SAMN08010200	Metagenome or environmental	51989315	AGRICULTURAL GENOMICS INSTITUTE AT SHENZHEN, CHINESE ACADEMY OF AGRICULTURAL SCIENCES	16/10/2016	public	fastq,run.zq,sra	gs,ncbi,s3	gs.US,ncbi.public,s3.us-east-1	SRX3423310	China	Asia	China:Beijing	Gallus gallus	NA	HiSeq X Ten	not collected	NBJMR00100	PAIRED	RANDOM	METAGENOMIC	chicken gut metagenome	ILLUMINA	2017-11-26T00:00:00Z	NA	2018-04-10T16:27:00Z	2	NBJMR00100	SRP125653	NA	None	1-day	male	colorectum	pooled digesta from five chickens	poultry	gut	digesta	NA	China	NA	NA	NA	NA	NA
SRR6323411	WGS	265	112315177	PRJNA417359	SAMN08010193	Metagenome or environmental	50894434	AGRICULTURAL GENOMICS INSTITUTE AT SHENZHEN, CHINESE ACADEMY OF AGRICULTURAL SCIENCES	22/10/2016	public	fastq,run.zq,sra	gs,ncbi,s3	gs.US,ncbi.public,s3.us-east-1	SRX3423309	China	Asia	China:Beijing	Gallus gallus	NA	HiSeq X Ten	not collected	NBJMJ00700	PAIRED	RANDOM	METAGENOMIC	chicken gut metagenome	ILLUMINA	2017-11-26T00:00:00Z	NA	2018-04-10T16:18:00Z	2	NBJMJ00700	SRP125653	NA	None	7-day	male	jejunum	pooled digesta from five chickens	poultry	gut	digesta	NA	China	NA	NA	NA	NA	NA
SRR6323412	WGS	271	384619736	PRJNA417359	SAMN08010194	Metagenome or environmental	175095150	AGRICULTURAL GENOMICS INSTITUTE AT SHENZHEN, CHINESE ACADEMY OF AGRICULTURAL SCIENCES	29/10/2016	public	fastq,run.zq,sra	gs,ncbi,s3	gs.US,ncbi.public,s3.us-east-1	SRX3423308	China	Asia	China:Beijing	Gallus gallus	NA	HiSeq X Ten	not collected	NBJMJ01400	PAIRED	RANDOM	METAGENOMIC	chicken gut metagenome	ILLUMINA	2017-11-26T00:00:00Z	NA	2018-04-10T16:29:00Z	2	NBJMJ01400	SRP125653	NA	None	14-day	male	jejunum	pooled digesta from five chickens	poultry	gut	digesta	NA	China	NA	NA	NA	NA	NA
SRR6323413	WGS	284	2632874767	PRJNA417359	SAMN08010195	Metagenome or environmental	1163285426	AGRICULTURAL GENOMICS INSTITUTE AT SHENZHEN, CHINESE ACADEMY OF AGRICULTURAL SCIENCES	2016-12-11	public	fastq,run.zq,sra	gs,ncbi,s3	gs.US,ncbi.public,s3.us-east-1	SRX3423307	China	Asia	China:Beijing	Gallus gallus	NA	HiSeq X Ten	not collected	NBJMJ02800	PAIRED	RANDOM	METAGENOMIC	chicken gut metagenome	ILLUMINA	2017-11-26T00:00:00Z	NA	2018-04-10T17:07:00Z	2	NBJMJ02800	SRP125653	NA	None	28-day	male	jejunum	pooled digesta from five chickens	poultry	gut	digesta	NA	China	NA	NA	NA	NA	NA
SRR6323414	WGS	286	2957086709	PRJNA417359	SAMN08010196	Metagenome or environmental	1273745996	AGRICULTURAL GENOMICS INSTITUTE AT SHENZHEN, CHINESE ACADEMY OF AGRICULTURAL SCIENCES	26/11/2016	public	fastq,run.zq,sra	gs,ncbi,s3	gs.US,ncbi.public,s3.us-east-1	SRX3423306	China	Asia	China:Beijing	Gallus gallus	NA	HiSeq X Ten	not collected	NBJMJ04200	PAIRED	RANDOM	METAGENOMIC	chicken gut metagenome	ILLUMINA	2017-11-26T00:00:00Z	NA	2018-04-10T17:12:00Z	2	NBJMJ04200	SRP125653	NA	None	42-day	male	jejunum	pooled digesta from five chickens	poultry	gut	digesta	NA	China	NA	NA	NA	NA	NA
SRR6323415	WGS	283	2326484148	PRJNA417359	SAMN08010201	Metagenome or environmental	1029478253	AGRICULTURAL GENOMICS INSTITUTE AT SHENZHEN, CHINESE ACADEMY OF AGRICULTURAL SCIENCES	22/10/2016	public	fastq,run.zq,sra	gs,ncbi,s3	gs.US,ncbi.public,s3.us-east-1	SRX3423305	China	Asia	China:Beijing	Gallus gallus	NA	HiSeq X Ten	not collected	NBJMR00700	PAIRED	RANDOM	METAGENOMIC	chicken gut metagenome	ILLUMINA	2017-11-26T00:00:00Z	NA	2018-04-11T05:11:00Z	2	NBJMR00700	SRP125653	NA	None	7-day	male	colorectum	pooled digesta from five chickens	poultry	gut	digesta	NA	China	NA	NA	NA	NA	NA
SRR6323416	WGS	278	2340081024	PRJNA417359	SAMN08010202	Metagenome or environmental	1041595489	AGRICULTURAL GENOMICS INSTITUTE AT SHENZHEN, CHINESE ACADEMY OF AGRICULTURAL SCIENCES	29/10/2016	public	fastq,run.zq,sra	gs,ncbi,s3	gs.US,ncbi.public,s3.us-east-1	SRX3423304	China	Asia	China:Beijing	Gallus gallus	NA	HiSeq X Ten	not collected	NBJMR01400	PAIRED	RANDOM	METAGENOMIC	chicken gut metagenome	ILLUMINA	2017-11-26T00:00:00Z	NA	2018-04-10T17:03:00Z	2	NBJMR01400	SRP125653	NA	None	14-day	male	colorectum	pooled digesta from five chickens	poultry	gut	digesta	NA	China	NA	NA	NA	NA	NA
SRR6323417	WGS	288	2974068002	PRJNA417359	SAMN08010143	Metagenome or environmental	1245980010	AGRICULTURAL GENOMICS INSTITUTE AT SHENZHEN, CHINESE ACADEMY OF AGRICULTURAL SCIENCES	2015-02-09	public	fastq,run.zq,sra	gs,ncbi,s3	gs.US,ncbi.public,s3.us-east-1	SRX3423303	China	Asia	China:Hunan	Gallus gallus	NA	HiSeq X Ten	not collected	MHCFD04200	PAIRED	RANDOM	METAGENOMIC	chicken gut metagenome	ILLUMINA	2017-11-26T00:00:00Z	NA	2018-04-10T17:19:00Z	2	MHCFD04200	SRP125653	NA	50 mg/kg Sangrovit¬Æ (Macleaya cordata extract 3.75% w/w premix)	42-day	female	duodenum	pooled digesta from five chickens	poultry	gut	digesta	NA	China	NA	NA	NA	NA	NA
SRR6323418	WGS	285	2249760930	PRJNA417359	SAMN08010144	Metagenome or environmental	865054791	AGRICULTURAL GENOMICS INSTITUTE AT SHENZHEN, CHINESE ACADEMY OF AGRICULTURAL SCIENCES	16/09/2015	public	fastq,run.zq,sra	gs,ncbi,s3	gs.US,ncbi.public,s3.us-east-1	SRX3423302	China	Asia	China:Hunan	Gallus gallus	NA	HiSeq X Ten	not collected	MHCFD05601	PAIRED	RANDOM	METAGENOMIC	chicken gut metagenome	ILLUMINA	2017-11-26T00:00:00Z	NA	2018-04-10T16:55:00Z	2	MHCFD05601	SRP125653	NA	50 mg/kg Sangrovit¬Æ (Macleaya cordata extract 3.75% w/w premix)	56-day	female	duodenum	digesta from one chicken (biological replicate 1)	poultry	gut	digesta	NA	China	NA	NA	NA	NA	NA
SRR6323419	WGS	293	3974655505	PRJNA417359	SAMN08010145	Metagenome or environmental	1495781504	AGRICULTURAL GENOMICS INSTITUTE AT SHENZHEN, CHINESE ACADEMY OF AGRICULTURAL SCIENCES	16/09/2015	public	fastq,run.zq,sra	gs,ncbi,s3	gs.US,ncbi.public,s3.us-east-1	SRX3423301	China	Asia	China:Hunan	Gallus gallus	NA	HiSeq X Ten	not collected	MHCFD05602	PAIRED	RANDOM	METAGENOMIC	chicken gut metagenome	ILLUMINA	2017-11-26T00:00:00Z	NA	2018-04-10T19:26:00Z	2	MHCFD05602	SRP125653	NA	50 mg/kg Sangrovit¬Æ (Macleaya cordata extract 3.75% w/w premix)	56-day	female	duodenum	digesta from one chicken (biological replicate 2)	poultry	gut	digesta	NA	China	NA	NA	NA	NA	NA
SRR6323420	WGS	293	5511828489	PRJNA417359	SAMN08010146	Metagenome or environmental	2081682936	AGRICULTURAL GENOMICS INSTITUTE AT SHENZHEN, CHINESE ACADEMY OF AGRICULTURAL SCIENCES	16/09/2015	public	fastq,run.zq,sra	gs,ncbi,s3	gs.US,ncbi.public,s3.us-east-1	SRX3423300	China	Asia	China:Hunan	Gallus gallus	NA	HiSeq X Ten	not collected	MHCFD05603	PAIRED	RANDOM	METAGENOMIC	chicken gut metagenome	ILLUMINA	2017-11-26T00:00:00Z	NA	2018-04-10T18:05:00Z	2	MHCFD05603	SRP125653	NA	50 mg/kg Sangrovit¬Æ (Macleaya cordata extract 3.75% w/w premix)	56-day	female	duodenum	digesta from one chicken (biological replicate 3)	poultry	gut	digesta	NA	China	NA	NA	NA	NA	NA
SRR6323421	WGS	288	2465653247	PRJNA417359	SAMN08010147	Metagenome or environmental	1023776325	AGRICULTURAL GENOMICS INSTITUTE AT SHENZHEN, CHINESE ACADEMY OF AGRICULTURAL SCIENCES	29/07/2015	public	fastq,run.zq,sra	gs,ncbi,s3	gs.US,ncbi.public,s3.us-east-1	SRX3423299	China	Asia	China:Hunan	Gallus gallus	NA	HiSeq X Ten	not collected	MHCFI00700	PAIRED	RANDOM	METAGENOMIC	chicken gut metagenome	ILLUMINA	2017-11-26T00:00:00Z	NA	2018-04-10T16:51:00Z	2	MHCFI00700	SRP125653	NA	50 mg/kg Sangrovit¬Æ (Macleaya cordata extract 3.75% w/w premix)	7-day	female	ileum	pooled digesta from five chickens	poultry	gut	digesta	NA	China	NA	NA	NA	NA	NA
SRR6323422	WGS	288	3865280567	PRJNA417359	SAMN08010148	Metagenome or environmental	1585069566	AGRICULTURAL GENOMICS INSTITUTE AT SHENZHEN, CHINESE ACADEMY OF AGRICULTURAL SCIENCES	2015-05-08	public	fastq,run.zq,sra	gs,ncbi,s3	gs.US,ncbi.public,s3.us-east-1	SRX3423298	China	Asia	China:Hunan	Gallus gallus	NA	HiSeq X Ten	not collected	MHCFI01400	PAIRED	RANDOM	METAGENOMIC	chicken gut metagenome	ILLUMINA	2017-11-26T00:00:00Z	NA	2018-04-10T17:33:00Z	2	MHCFI01400	SRP125653	NA	50 mg/kg Sangrovit¬Æ (Macleaya cordata extract 3.75% w/w premix)	14-day	female	ileum	pooled digesta from five chickens	poultry	gut	digesta	NA	China	NA	NA	NA	NA	NA
SRR6323423	WGS	288	6017724683	PRJNA417359	SAMN08010149	Metagenome or environmental	2512772228	AGRICULTURAL GENOMICS INSTITUTE AT SHENZHEN, CHINESE ACADEMY OF AGRICULTURAL SCIENCES	19/08/2015	public	fastq,run.zq,sra	gs,ncbi,s3	gs.US,ncbi.public,s3.us-east-1	SRX3423297	China	Asia	China:Hunan	Gallus gallus	NA	HiSeq X Ten	not collected	MHCFI02800	PAIRED	RANDOM	METAGENOMIC	chicken gut metagenome	ILLUMINA	2017-11-26T00:00:00Z	NA	2018-04-11T06:13:00Z	2	MHCFI02800	SRP125653	NA	50 mg/kg Sangrovit¬Æ (Macleaya cordata extract 3.75% w/w premix)	28-day	female	ileum	pooled digesta from five chickens	poultry	gut	digesta	NA	China	NA	NA	NA	NA	NA
SRR6323424	WGS	289	2314230213	PRJNA417359	SAMN08010150	Metagenome or environmental	961043601	AGRICULTURAL GENOMICS INSTITUTE AT SHENZHEN, CHINESE ACADEMY OF AGRICULTURAL SCIENCES	2015-02-09	public	fastq,run.zq,sra	gs,ncbi,s3	gs.US,ncbi.public,s3.us-east-1	SRX3423296	China	Asia	China:Hunan	Gallus gallus	NA	HiSeq X Ten	not collected	MHCFI04200	PAIRED	RANDOM	METAGENOMIC	chicken gut metagenome	ILLUMINA	2017-11-26T00:00:00Z	NA	2018-04-10T16:58:00Z	2	MHCFI04200	SRP125653	NA	50 mg/kg Sangrovit¬Æ (Macleaya cordata extract 3.75% w/w premix)	42-day	female	ileum	pooled digesta from five chickens	poultry	gut	digesta	NA	China	NA	NA	NA	NA	NA
SRR6323425	WGS	247	4169170260	PRJNA417359	SAMN08010151	Metagenome or environmental	1533494366	AGRICULTURAL GENOMICS INSTITUTE AT SHENZHEN, CHINESE ACADEMY OF AGRICULTURAL SCIENCES	16/09/2015	public	fastq,run.zq,sra	gs,ncbi,s3	gs.US,ncbi.public,s3.us-east-1	SRX3423295	China	Asia	China:Hunan	Gallus gallus	NA	Illumina HiSeq 2500	not collected	MHCFI05601	PAIRED	RANDOM	METAGENOMIC	chicken gut metagenome	ILLUMINA	2017-11-26T00:00:00Z	NA	2018-04-10T17:53:00Z	2	MHCFI05601	SRP125653	NA	50 mg/kg Sangrovit¬Æ (Macleaya cordata extract 3.75% w/w premix)	56-day	female	ileum	digesta from one chicken (biological replicate 1)	poultry	gut	digesta	NA	China	NA	NA	NA	NA	NA
SRR6323426	WGS	246	4390589332	PRJNA417359	SAMN08010152	Metagenome or environmental	1692889357	AGRICULTURAL GENOMICS INSTITUTE AT SHENZHEN, CHINESE ACADEMY OF AGRICULTURAL SCIENCES	16/09/2015	public	fastq,run.zq,sra	gs,ncbi,s3	gs.US,ncbi.public,s3.us-east-1	SRX3423294	China	Asia	China:Hunan	Gallus gallus	NA	Illumina HiSeq 2500	not collected	MHCFI05602	PAIRED	RANDOM	METAGENOMIC	chicken gut metagenome	ILLUMINA	2017-11-26T00:00:00Z	NA	2018-04-10T17:50:00Z	2	MHCFI05602	SRP125653	NA	50 mg/kg Sangrovit¬Æ (Macleaya cordata extract 3.75% w/w premix)	56-day	female	ileum	digesta from one chicken (biological replicate 2)	poultry	gut	digesta	NA	China	NA	NA	NA	NA	NA
SRR6323427	WGS	293	5999893382	PRJNA417359	SAMN08009999	Metagenome or environmental	2320387319	AGRICULTURAL GENOMICS INSTITUTE AT SHENZHEN, CHINESE ACADEMY OF AGRICULTURAL SCIENCES	16/09/2015	public	fastq,run.zq,sra	gs,ncbi,s3	gs.US,ncbi.public,s3.us-east-1	SRX3423293	China	Asia	China:Hunan	Gallus gallus	NA	HiSeq X Ten	not collected	HHCFC05603	PAIRED	RANDOM	METAGENOMIC	chicken gut metagenome	ILLUMINA	2017-11-26T00:00:00Z	NA	2018-04-10T18:05:00Z	2	HHCFC05603	SRP125653	NA	150 mg/kg Sangrovit¬Æ (Macleaya cordata extract 3.75% w/w premix)	56-day	female	caeca	digesta from one chicken (biological replicate 3)	poultry	gut	digesta	NA	China	NA	NA	NA	NA	NA
SRR6323428	WGS	247	4334964047	PRJNA417359	SAMN08009832	Metagenome or environmental	1629227441	AGRICULTURAL GENOMICS INSTITUTE AT SHENZHEN, CHINESE ACADEMY OF AGRICULTURAL SCIENCES	2015-02-07	public	fastq,run.zq,sra	gs,ncbi,s3	gs.US,ncbi.public,s3.us-east-1	SRX3423292	China	Asia	China:Guandong	Gallus gallus	NA	Illumina HiSeq 2500	not collected	DGYFJ06201	PAIRED	RANDOM	METAGENOMIC	chicken gut metagenome	ILLUMINA	2017-11-26T00:00:00Z	NA	2018-04-11T06:00:00Z	2	DGYFJ06201	SRP125653	NA	not collected	62-day	female	jejunum	digesta from one chicken (biological replicate 1)	poultry	gut	digesta	NA	China	NA	NA	NA	NA	NA
SRR6323429	WGS	283	1335351731	PRJNA417359	SAMN08010000	Metagenome or environmental	553295999	AGRICULTURAL GENOMICS INSTITUTE AT SHENZHEN, CHINESE ACADEMY OF AGRICULTURAL SCIENCES	29/07/2015	public	fastq,run.zq,sra	gs,ncbi,s3	gs.US,ncbi.public,s3.us-east-1	SRX3423291	China	Asia	China:Hunan	Gallus gallus	NA	HiSeq X Ten	not collected	HHCFD00700	PAIRED	RANDOM	METAGENOMIC	chicken gut metagenome	ILLUMINA	2017-11-26T00:00:00Z	NA	2018-04-10T16:43:00Z	2	HHCFD00700	SRP125653	NA	150 mg/kg Sangrovit¬Æ (Macleaya cordata extract 3.75% w/w premix)	7-day	female	duodenum	pooled digesta from five chickens	poultry	gut	digesta	NA	China	NA	NA	NA	NA	NA
SRR6323430	WGS	246	3135580292	PRJNA417359	SAMN08009951	Metagenome or environmental	1185323424	AGRICULTURAL GENOMICS INSTITUTE AT SHENZHEN, CHINESE ACADEMY OF AGRICULTURAL SCIENCES	21/06/2015	public	fastq,run.zq,sra	gs,ncbi,s3	gs.US,ncbi.public,s3.us-east-1	SRX3423290	China	Asia	China:Shandong	Gallus gallus	NA	Illumina HiSeq 2500	not collected	DSTMI04003	PAIRED	RANDOM	METAGENOMIC	chicken gut metagenome	ILLUMINA	2017-11-26T00:00:00Z	NA	2018-04-10T17:28:00Z	2	DSTMI04003	SRP125653	NA	not collected	40-day	male	ileum	digesta from one chicken (biological replicate 3)	poultry	gut	digesta	NA	China	NA	NA	NA	NA	NA
SRR6323431	WGS	293	2798873566	PRJNA417359	SAMN08009952	Metagenome or environmental	1050619378	AGRICULTURAL GENOMICS INSTITUTE AT SHENZHEN, CHINESE ACADEMY OF AGRICULTURAL SCIENCES	21/06/2015	public	fastq,run.zq,sra	gs,ncbi,s3	gs.US,ncbi.public,s3.us-east-1	SRX3423289	China	Asia	China:Shandong	Gallus gallus	NA	HiSeq X Ten	not collected	DSTMJ04001	PAIRED	RANDOM	METAGENOMIC	chicken gut metagenome	ILLUMINA	2017-11-26T00:00:00Z	NA	2018-04-10T17:08:00Z	2	DSTMJ04001	SRP125653	NA	not collected	40-day	male	jejunum	digesta from one chicken (biological replicate 1)	poultry	gut	digesta	NA	China	NA	NA	NA	NA	NA
SRR6323432	WGS	246	2722146872	PRJNA417359	SAMN08009949	Metagenome or environmental	1019545455	AGRICULTURAL GENOMICS INSTITUTE AT SHENZHEN, CHINESE ACADEMY OF AGRICULTURAL SCIENCES	21/06/2015	public	fastq,run.zq,sra	gs,ncbi,s3	gs.US,ncbi.public,s3.us-east-1	SRX3423288	China	Asia	China:Shandong	Gallus gallus	NA	Illumina HiSeq 2500	not collected	DSTMI04001	PAIRED	RANDOM	METAGENOMIC	chicken gut metagenome	ILLUMINA	2017-11-26T00:00:00Z	NA	2018-04-10T17:18:00Z	2	DSTMI04001	SRP125653	NA	not collected	40-day	male	ileum	digesta from one chicken (biological replicate 1)	poultry	gut	digesta	NA	China	NA	NA	NA	NA	NA
SRR6323433	WGS	247	4544732891	PRJNA417359	SAMN08009950	Metagenome or environmental	1728601451	AGRICULTURAL GENOMICS INSTITUTE AT SHENZHEN, CHINESE ACADEMY OF AGRICULTURAL SCIENCES	21/06/2015	public	fastq,run.zq,sra	gs,ncbi,s3	gs.US,ncbi.public,s3.us-east-1	SRX3423287	China	Asia	China:Shandong	Gallus gallus	NA	Illumina HiSeq 2500	not collected	DSTMI04002	PAIRED	RANDOM	METAGENOMIC	chicken gut metagenome	ILLUMINA	2017-11-26T00:00:00Z	NA	2018-04-10T17:45:00Z	2	DSTMI04002	SRP125653	NA	not collected	40-day	male	ileum	digesta from one chicken (biological replicate 2)	poultry	gut	digesta	NA	China	NA	NA	NA	NA	NA
SRR6323434	WGS	240	403046562	PRJNA417359	SAMN08009947	Metagenome or environmental	153722853	AGRICULTURAL GENOMICS INSTITUTE AT SHENZHEN, CHINESE ACADEMY OF AGRICULTURAL SCIENCES	21/06/2015	public	fastq,run.zq,sra	gs,ncbi,s3	gs.US,ncbi.public,s3.us-east-1	SRX3423286	China	Asia	China:Shandong	Gallus gallus	NA	Illumina HiSeq 2500	not collected	DSTMD04002	PAIRED	RANDOM	METAGENOMIC	chicken gut metagenome	ILLUMINA	2017-11-26T00:00:00Z	NA	2018-04-10T16:32:00Z	2	DSTMD04002	SRP125653	NA	not collected	40-day	male	duodenum	digesta from one chicken (biological replicate 2)	poultry	gut	digesta	NA	China	NA	NA	NA	NA	NA
SRR6323435	WGS	246	1350874980	PRJNA417359	SAMN08009948	Metagenome or environmental	508960987	AGRICULTURAL GENOMICS INSTITUTE AT SHENZHEN, CHINESE ACADEMY OF AGRICULTURAL SCIENCES	21/06/2015	public	fastq,run.zq,sra	gs,ncbi,s3	gs.US,ncbi.public,s3.us-east-1	SRX3423285	China	Asia	China:Shandong	Gallus gallus	NA	Illumina HiSeq 2500	not collected	DSTMD04003	PAIRED	RANDOM	METAGENOMIC	chicken gut metagenome	ILLUMINA	2017-11-26T00:00:00Z	NA	2018-04-11T04:56:00Z	2	DSTMD04003	SRP125653	NA	not collected	40-day	male	duodenum	digesta from one chicken (biological replicate 3)	poultry	gut	digesta	NA	China	NA	NA	NA	NA	NA
SRR6323436	WGS	246	3088727550	PRJNA417359	SAMN08009945	Metagenome or environmental	1179296745	AGRICULTURAL GENOMICS INSTITUTE AT SHENZHEN, CHINESE ACADEMY OF AGRICULTURAL SCIENCES	21/06/2015	public	fastq,run.zq,sra	gs,ncbi,s3	gs.US,ncbi.public,s3.us-east-1	SRX3423284	China	Asia	China:Shandong	Gallus gallus	NA	Illumina HiSeq 2500	not collected	DSTMC04003	PAIRED	RANDOM	METAGENOMIC	chicken gut metagenome	ILLUMINA	2017-11-26T00:00:00Z	NA	2018-04-10T17:27:00Z	2	DSTMC04003	SRP125653	NA	not collected	40-day	male	caeca	digesta from one chicken (biological replicate 3)	poultry	gut	digesta	NA	China	NA	NA	NA	NA	NA
SRR6323437	WGS	246	2838634033	PRJNA417359	SAMN08009946	Metagenome or environmental	1050519280	AGRICULTURAL GENOMICS INSTITUTE AT SHENZHEN, CHINESE ACADEMY OF AGRICULTURAL SCIENCES	21/06/2015	public	fastq,run.zq,sra	gs,ncbi,s3	gs.US,ncbi.public,s3.us-east-1	SRX3423283	China	Asia	China:Shandong	Gallus gallus	NA	Illumina HiSeq 2500	not collected	DSTMD04001	PAIRED	RANDOM	METAGENOMIC	chicken gut metagenome	ILLUMINA	2017-11-26T00:00:00Z	NA	2018-04-10T17:22:00Z	2	DSTMD04001	SRP125653	NA	not collected	40-day	male	duodenum	digesta from one chicken (biological replicate 1)	poultry	gut	digesta	NA	China	NA	NA	NA	NA	NA
SRR6323438	WGS	246	4607593661	PRJNA417359	SAMN08009943	Metagenome or environmental	1730460274	AGRICULTURAL GENOMICS INSTITUTE AT SHENZHEN, CHINESE ACADEMY OF AGRICULTURAL SCIENCES	21/06/2015	public	fastq,run.zq,sra	gs,ncbi,s3	gs.US,ncbi.public,s3.us-east-1	SRX3423282	China	Asia	China:Shandong	Gallus gallus	NA	Illumina HiSeq 2500	not collected	DSTMC04001	PAIRED	RANDOM	METAGENOMIC	chicken gut metagenome	ILLUMINA	2017-11-26T00:00:00Z	NA	2018-04-10T17:57:00Z	2	DSTMC04001	SRP125653	NA	not collected	40-day	male	caeca	digesta from one chicken (biological replicate 1)	poultry	gut	digesta	NA	China	NA	NA	NA	NA	NA
SRR6323439	WGS	246	3742109369	PRJNA417359	SAMN08009944	Metagenome or environmental	1418378131	AGRICULTURAL GENOMICS INSTITUTE AT SHENZHEN, CHINESE ACADEMY OF AGRICULTURAL SCIENCES	21/06/2015	public	fastq,run.zq,sra	gs,ncbi,s3	gs.US,ncbi.public,s3.us-east-1	SRX3423281	China	Asia	China:Shandong	Gallus gallus	NA	Illumina HiSeq 2500	not collected	DSTMC04002	PAIRED	RANDOM	METAGENOMIC	chicken gut metagenome	ILLUMINA	2017-11-26T00:00:00Z	NA	2018-04-10T17:51:00Z	2	DSTMC04002	SRP125653	NA	not collected	40-day	male	caeca	digesta from one chicken (biological replicate 2)	poultry	gut	digesta	NA	China	NA	NA	NA	NA	NA
SRR6323440	WGS	272	534881431	PRJNA417359	SAMN08010120	Metagenome or environmental	246020722	AGRICULTURAL GENOMICS INSTITUTE AT SHENZHEN, CHINESE ACADEMY OF AGRICULTURAL SCIENCES	29/10/2016	public	fastq,run.zq,sra	gs,ncbi,s3	gs.US,ncbi.public,s3.us-east-1	SRX3423280	China	Asia	China:Beijing	Gallus gallus	NA	HiSeq X Ten	not collected	MBJMJ01400	PAIRED	RANDOM	METAGENOMIC	chicken gut metagenome	ILLUMINA	2017-11-26T00:00:00Z	NA	2018-04-10T16:30:00Z	2	MBJMJ01400	SRP125653	NA	50 mg/kg Sangrovit¬Æ (Macleaya cordata extract 3.75% w/w premix)	14-day	male	jejunum	pooled digesta from five chickens	poultry	gut	digesta	NA	China	NA	NA	NA	NA	NA
SRR6323441	WGS	289	6287112678	PRJNA417359	SAMN08010002	Metagenome or environmental	2559986064	AGRICULTURAL GENOMICS INSTITUTE AT SHENZHEN, CHINESE ACADEMY OF AGRICULTURAL SCIENCES	19/08/2015	public	fastq,run.zq,sra	gs,ncbi,s3	gs.US,ncbi.public,s3.us-east-1	SRX3423279	China	Asia	China:Hunan	Gallus gallus	NA	HiSeq X Ten	not collected	HHCFD02800	PAIRED	RANDOM	METAGENOMIC	chicken gut metagenome	ILLUMINA	2017-11-26T00:00:00Z	NA	2018-04-10T18:14:00Z	2	HHCFD02800	SRP125653	NA	150 mg/kg Sangrovit¬Æ (Macleaya cordata extract 3.75% w/w premix)	28-day	female	duodenum	pooled digesta from five chickens	poultry	gut	digesta	NA	China	NA	NA	NA	NA	NA
SRR6323442	WGS	245	2113443485	PRJNA417359	SAMN08009858	Metagenome or environmental	824656207	AGRICULTURAL GENOMICS INSTITUTE AT SHENZHEN, CHINESE ACADEMY OF AGRICULTURAL SCIENCES	19/05/2015	public	fastq,run.zq,sra	gs,ncbi,s3	gs.US,ncbi.public,s3.us-east-1	SRX3423278	China	Asia	China:Hunan	Gallus gallus	NA	Illumina HiSeq 2500	not collected	DHCFD07803	PAIRED	RANDOM	METAGENOMIC	chicken gut metagenome	ILLUMINA	2017-11-26T00:00:00Z	NA	2018-04-10T16:58:00Z	2	DHCFD07803	SRP125653	NA	not collected	78-day	female	duodenum	digesta from one chicken (biological replicate 3)	poultry	gut	digesta	NA	China	NA	NA	NA	NA	NA
SRR6323443	WGS	241	230351413	PRJNA417359	SAMN08009857	Metagenome or environmental	89514897	AGRICULTURAL GENOMICS INSTITUTE AT SHENZHEN, CHINESE ACADEMY OF AGRICULTURAL SCIENCES	19/05/2015	public	fastq,run.zq,sra	gs,ncbi,s3	gs.US,ncbi.public,s3.us-east-1	SRX3423277	China	Asia	China:Hunan	Gallus gallus	NA	Illumina HiSeq 2500	not collected	DHCFD07802	PAIRED	RANDOM	METAGENOMIC	chicken gut metagenome	ILLUMINA	2017-11-26T00:00:00Z	NA	2018-04-11T04:33:00Z	2	DHCFD07802	SRP125653	NA	not collected	78-day	female	duodenum	digesta from one chicken (biological replicate 2)	poultry	gut	digesta	NA	China	NA	NA	NA	NA	NA
SRR6323444	WGS	245	2206043820	PRJNA417359	SAMN08009860	Metagenome or environmental	823308186	AGRICULTURAL GENOMICS INSTITUTE AT SHENZHEN, CHINESE ACADEMY OF AGRICULTURAL SCIENCES	19/05/2015	public	fastq,run.zq,sra	gs,ncbi,s3	gs.US,ncbi.public,s3.us-east-1	SRX3423276	China	Asia	China:Hunan	Gallus gallus	NA	Illumina HiSeq 2500	not collected	DHCFI07802	PAIRED	RANDOM	METAGENOMIC	chicken gut metagenome	ILLUMINA	2017-11-26T00:00:00Z	NA	2018-04-10T17:16:00Z	2	DHCFI07802	SRP125653	NA	not collected	78-day	female	ileum	digesta from one chicken (biological replicate 2)	poultry	gut	digesta	NA	China	NA	NA	NA	NA	NA
SRR6323445	WGS	246	3887419494	PRJNA417359	SAMN08009859	Metagenome or environmental	1472696013	AGRICULTURAL GENOMICS INSTITUTE AT SHENZHEN, CHINESE ACADEMY OF AGRICULTURAL SCIENCES	19/05/2015	public	fastq,run.zq,sra	gs,ncbi,s3	gs.US,ncbi.public,s3.us-east-1	SRX3423275	China	Asia	China:Hunan	Gallus gallus	NA	Illumina HiSeq 2500	not collected	DHCFI07801	PAIRED	RANDOM	METAGENOMIC	chicken gut metagenome	ILLUMINA	2017-11-26T00:00:00Z	NA	2018-04-10T17:40:00Z	2	DHCFI07801	SRP125653	NA	not collected	78-day	female	ileum	digesta from one chicken (biological replicate 1)	poultry	gut	digesta	NA	China	NA	NA	NA	NA	NA
SRR6323446	WGS	246	3505951474	PRJNA417359	SAMN08009854	Metagenome or environmental	1290942603	AGRICULTURAL GENOMICS INSTITUTE AT SHENZHEN, CHINESE ACADEMY OF AGRICULTURAL SCIENCES	19/05/2015	public	fastq,run.zq,sra	gs,ncbi,s3	gs.US,ncbi.public,s3.us-east-1	SRX3423274	China	Asia	China:Hunan	Gallus gallus	NA	Illumina HiSeq 2500	not collected	DHCFC07802	PAIRED	RANDOM	METAGENOMIC	chicken gut metagenome	ILLUMINA	2017-11-26T00:00:00Z	NA	2018-04-10T17:42:00Z	2	DHCFC07802	SRP125653	NA	not collected	78-day	female	caeca	digesta from one chicken (biological replicate 2)	poultry	gut	digesta	NA	China	NA	NA	NA	NA	NA
SRR6323447	WGS	246	2892486308	PRJNA417359	SAMN08009853	Metagenome or environmental	1109945465	AGRICULTURAL GENOMICS INSTITUTE AT SHENZHEN, CHINESE ACADEMY OF AGRICULTURAL SCIENCES	19/05/2015	public	fastq,run.zq,sra	gs,ncbi,s3	gs.US,ncbi.public,s3.us-east-1	SRX3423273	China	Asia	China:Hunan	Gallus gallus	NA	Illumina HiSeq 2500	not collected	DHCFC07801	PAIRED	RANDOM	METAGENOMIC	chicken gut metagenome	ILLUMINA	2017-11-26T00:00:00Z	NA	2018-04-10T17:29:00Z	2	DHCFC07801	SRP125653	NA	not collected	78-day	female	caeca	digesta from one chicken (biological replicate 1)	poultry	gut	digesta	NA	China	NA	NA	NA	NA	NA
SRR6323448	WGS	237	2930157105	PRJNA417359	SAMN08009856	Metagenome or environmental	1193053888	AGRICULTURAL GENOMICS INSTITUTE AT SHENZHEN, CHINESE ACADEMY OF AGRICULTURAL SCIENCES	19/05/2015	public	fastq,run.zq,sra	gs,ncbi,s3	gs.US,ncbi.public,s3.us-east-1	SRX3423272	China	Asia	China:Hunan	Gallus gallus	NA	Illumina HiSeq 2500	not collected	DHCFD07801	PAIRED	RANDOM	METAGENOMIC	chicken gut metagenome	ILLUMINA	2017-11-26T00:00:00Z	NA	2018-04-11T05:27:00Z	2	DHCFD07801	SRP125653	NA	not collected	78-day	female	duodenum	digesta from one chicken (biological replicate 1)	poultry	gut	digesta	NA	China	NA	NA	NA	NA	NA
SRR6323449	WGS	247	4068617897	PRJNA417359	SAMN08009855	Metagenome or environmental	1534101779	AGRICULTURAL GENOMICS INSTITUTE AT SHENZHEN, CHINESE ACADEMY OF AGRICULTURAL SCIENCES	19/05/2015	public	fastq,run.zq,sra	gs,ncbi,s3	gs.US,ncbi.public,s3.us-east-1	SRX3423271	China	Asia	China:Hunan	Gallus gallus	NA	Illumina HiSeq 2500	not collected	DHCFC07803	PAIRED	RANDOM	METAGENOMIC	chicken gut metagenome	ILLUMINA	2017-11-26T00:00:00Z	NA	2018-04-11T05:58:00Z	2	DHCFC07803	SRP125653	NA	not collected	78-day	female	caeca	digesta from one chicken (biological replicate 3)	poultry	gut	digesta	NA	China	NA	NA	NA	NA	NA
SRR6323450	WGS	247	3688218178	PRJNA417359	SAMN08009862	Metagenome or environmental	1372174964	AGRICULTURAL GENOMICS INSTITUTE AT SHENZHEN, CHINESE ACADEMY OF AGRICULTURAL SCIENCES	19/05/2015	public	fastq,run.zq,sra	gs,ncbi,s3	gs.US,ncbi.public,s3.us-east-1	SRX3423270	China	Asia	China:Hunan	Gallus gallus	NA	Illumina HiSeq 2500	not collected	DHCFJ07801	PAIRED	RANDOM	METAGENOMIC	chicken gut metagenome	ILLUMINA	2017-11-26T00:00:00Z	NA	2018-04-10T17:32:00Z	2	DHCFJ07801	SRP125653	NA	not collected	78-day	female	jejunum	digesta from one chicken (biological replicate 1)	poultry	gut	digesta	NA	China	NA	NA	NA	NA	NA
SRR6323451	WGS	246	3587721929	PRJNA417359	SAMN08009861	Metagenome or environmental	1378950136	AGRICULTURAL GENOMICS INSTITUTE AT SHENZHEN, CHINESE ACADEMY OF AGRICULTURAL SCIENCES	19/05/2015	public	fastq,run.zq,sra	gs,ncbi,s3	gs.US,ncbi.public,s3.us-east-1	SRX3423269	China	Asia	China:Hunan	Gallus gallus	NA	Illumina HiSeq 2500	not collected	DHCFI07803	PAIRED	RANDOM	METAGENOMIC	chicken gut metagenome	ILLUMINA	2017-11-26T00:00:00Z	NA	2018-04-10T17:42:00Z	2	DHCFI07803	SRP125653	NA	not collected	78-day	female	ileum	digesta from one chicken (biological replicate 3)	poultry	gut	digesta	NA	China	NA	NA	NA	NA	NA
SRR6323452	WGS	291	4774461962	PRJNA417359	SAMN08010074	Metagenome or environmental	1831302014	AGRICULTURAL GENOMICS INSTITUTE AT SHENZHEN, CHINESE ACADEMY OF AGRICULTURAL SCIENCES	16/09/2015	public	fastq,run.zq,sra	gs,ncbi,s3	gs.US,ncbi.public,s3.us-east-1	SRX3423268	China	Asia	China:Hunan	Gallus gallus	NA	HiSeq X Ten	not collected	LHCFD05601	PAIRED	RANDOM	METAGENOMIC	chicken gut metagenome	ILLUMINA	2017-11-26T00:00:00Z	NA	2018-04-10T17:54:00Z	2	LHCFD05601	SRP125653	NA	15 mg/kg Sangrovit¬Æ (Macleaya cordata extract 3.75% w/w premix)	56-day	female	duodenum	digesta from one chicken (biological replicate 1)	poultry	gut	digesta	NA	China	NA	NA	NA	NA	NA
SRR6323453	WGS	289	3459797043	PRJNA417359	SAMN08010073	Metagenome or environmental	1431060398	AGRICULTURAL GENOMICS INSTITUTE AT SHENZHEN, CHINESE ACADEMY OF AGRICULTURAL SCIENCES	2015-02-09	public	fastq,run.zq,sra	gs,ncbi,s3	gs.US,ncbi.public,s3.us-east-1	SRX3423267	China	Asia	China:Hunan	Gallus gallus	NA	HiSeq X Ten	not collected	LHCFD04200	PAIRED	RANDOM	METAGENOMIC	chicken gut metagenome	ILLUMINA	2017-11-26T00:00:00Z	NA	2018-04-10T17:32:00Z	2	LHCFD04200	SRP125653	NA	15 mg/kg Sangrovit¬Æ (Macleaya cordata extract 3.75% w/w premix)	42-day	female	duodenum	pooled digesta from five chickens	poultry	gut	digesta	NA	China	NA	NA	NA	NA	NA
SRR6323454	WGS	290	4352701756	PRJNA417359	SAMN08010076	Metagenome or environmental	1654361542	AGRICULTURAL GENOMICS INSTITUTE AT SHENZHEN, CHINESE ACADEMY OF AGRICULTURAL SCIENCES	16/09/2015	public	fastq,run.zq,sra	gs,ncbi,s3	gs.US,ncbi.public,s3.us-east-1	SRX3423266	China	Asia	China:Hunan	Gallus gallus	NA	HiSeq X Ten	not collected	LHCFD05603	PAIRED	RANDOM	METAGENOMIC	chicken gut metagenome	ILLUMINA	2017-11-26T00:00:00Z	NA	2018-04-11T05:48:00Z	2	LHCFD05603	SRP125653	NA	15 mg/kg Sangrovit¬Æ (Macleaya cordata extract 3.75% w/w premix)	56-day	female	duodenum	digesta from one chicken (biological replicate 3)	poultry	gut	digesta	NA	China	NA	NA	NA	NA	NA
SRR6323455	WGS	290	4480985179	PRJNA417359	SAMN08010075	Metagenome or environmental	1701864468	AGRICULTURAL GENOMICS INSTITUTE AT SHENZHEN, CHINESE ACADEMY OF AGRICULTURAL SCIENCES	16/09/2015	public	fastq,run.zq,sra	gs,ncbi,s3	gs.US,ncbi.public,s3.us-east-1	SRX3423265	China	Asia	China:Hunan	Gallus gallus	NA	HiSeq X Ten	not collected	LHCFD05602	PAIRED	RANDOM	METAGENOMIC	chicken gut metagenome	ILLUMINA	2017-11-26T00:00:00Z	NA	2018-04-11T05:52:00Z	2	LHCFD05602	SRP125653	NA	15 mg/kg Sangrovit¬Æ (Macleaya cordata extract 3.75% w/w premix)	56-day	female	duodenum	digesta from one chicken (biological replicate 2)	poultry	gut	digesta	NA	China	NA	NA	NA	NA	NA
SRR6323456	WGS	287	3032996574	PRJNA417359	SAMN08010078	Metagenome or environmental	1283249999	AGRICULTURAL GENOMICS INSTITUTE AT SHENZHEN, CHINESE ACADEMY OF AGRICULTURAL SCIENCES	2015-05-08	public	fastq,run.zq,sra	gs,ncbi,s3	gs.US,ncbi.public,s3.us-east-1	SRX3423264	China	Asia	China:Hunan	Gallus gallus	NA	HiSeq X Ten	not collected	LHCFI01400	PAIRED	RANDOM	METAGENOMIC	chicken gut metagenome	ILLUMINA	2017-11-26T00:00:00Z	NA	2018-04-11T05:25:00Z	2	LHCFI01400	SRP125653	NA	15 mg/kg Sangrovit¬Æ (Macleaya cordata extract 3.75% w/w premix)	14-day	female	ileum	pooled digesta from five chickens	poultry	gut	digesta	NA	China	NA	NA	NA	NA	NA
SRR6323457	WGS	289	3688726124	PRJNA417359	SAMN08010077	Metagenome or environmental	1511743411	AGRICULTURAL GENOMICS INSTITUTE AT SHENZHEN, CHINESE ACADEMY OF AGRICULTURAL SCIENCES	29/07/2015	public	fastq,run.zq,sra	gs,ncbi,s3	gs.US,ncbi.public,s3.us-east-1	SRX3423263	China	Asia	China:Hunan	Gallus gallus	NA	HiSeq X Ten	not collected	LHCFI00700	PAIRED	RANDOM	METAGENOMIC	chicken gut metagenome	ILLUMINA	2017-11-26T00:00:00Z	NA	2018-04-10T17:27:00Z	2	LHCFI00700	SRP125653	NA	15 mg/kg Sangrovit¬Æ (Macleaya cordata extract 3.75% w/w premix)	7-day	female	ileum	pooled digesta from five chickens	poultry	gut	digesta	NA	China	NA	NA	NA	NA	NA
SRR6323458	WGS	291	3223097625	PRJNA417359	SAMN08010080	Metagenome or environmental	1294435815	AGRICULTURAL GENOMICS INSTITUTE AT SHENZHEN, CHINESE ACADEMY OF AGRICULTURAL SCIENCES	2015-02-09	public	fastq,run.zq,sra	gs,ncbi,s3	gs.US,ncbi.public,s3.us-east-1	SRX3423262	China	Asia	China:Hunan	Gallus gallus	NA	HiSeq X Ten	not collected	LHCFI04200	PAIRED	RANDOM	METAGENOMIC	chicken gut metagenome	ILLUMINA	2017-11-26T00:00:00Z	NA	2018-04-11T05:31:00Z	2	LHCFI04200	SRP125653	NA	15 mg/kg Sangrovit¬Æ (Macleaya cordata extract 3.75% w/w premix)	42-day	female	ileum	pooled digesta from five chickens	poultry	gut	digesta	NA	China	NA	NA	NA	NA	NA
SRR6323459	WGS	288	4579290575	PRJNA417359	SAMN08010079	Metagenome or environmental	1900219020	AGRICULTURAL GENOMICS INSTITUTE AT SHENZHEN, CHINESE ACADEMY OF AGRICULTURAL SCIENCES	19/08/2015	public	fastq,run.zq,sra	gs,ncbi,s3	gs.US,ncbi.public,s3.us-east-1	SRX3423261	China	Asia	China:Hunan	Gallus gallus	NA	HiSeq X Ten	not collected	LHCFI02800	PAIRED	RANDOM	METAGENOMIC	chicken gut metagenome	ILLUMINA	2017-11-26T00:00:00Z	NA	2018-04-11T05:54:00Z	2	LHCFI02800	SRP125653	NA	15 mg/kg Sangrovit¬Æ (Macleaya cordata extract 3.75% w/w premix)	28-day	female	ileum	pooled digesta from five chickens	poultry	gut	digesta	NA	China	NA	NA	NA	NA	NA
SRR6323460	WGS	292	5122886473	PRJNA417359	SAMN08010082	Metagenome or environmental	1957814281	AGRICULTURAL GENOMICS INSTITUTE AT SHENZHEN, CHINESE ACADEMY OF AGRICULTURAL SCIENCES	16/09/2015	public	fastq,run.zq,sra	gs,ncbi,s3	gs.US,ncbi.public,s3.us-east-1	SRX3423260	China	Asia	China:Hunan	Gallus gallus	NA	HiSeq X Ten	not collected	LHCFI05602	PAIRED	RANDOM	METAGENOMIC	chicken gut metagenome	ILLUMINA	2017-11-26T00:00:00Z	NA	2018-04-10T18:01:00Z	2	LHCFI05602	SRP125653	NA	15 mg/kg Sangrovit¬Æ (Macleaya cordata extract 3.75% w/w premix)	56-day	female	ileum	digesta from one chicken (biological replicate 2)	poultry	gut	digesta	NA	China	NA	NA	NA	NA	NA
SRR6323461	WGS	292	4700047579	PRJNA417359	SAMN08010081	Metagenome or environmental	1777972729	AGRICULTURAL GENOMICS INSTITUTE AT SHENZHEN, CHINESE ACADEMY OF AGRICULTURAL SCIENCES	16/09/2015	public	fastq,run.zq,sra	gs,ncbi,s3	gs.US,ncbi.public,s3.us-east-1	SRX3423259	China	Asia	China:Hunan	Gallus gallus	NA	HiSeq X Ten	not collected	LHCFI05601	PAIRED	RANDOM	METAGENOMIC	chicken gut metagenome	ILLUMINA	2017-11-26T00:00:00Z	NA	2018-04-10T17:39:00Z	2	LHCFI05601	SRP125653	NA	15 mg/kg Sangrovit¬Æ (Macleaya cordata extract 3.75% w/w premix)	56-day	female	ileum	digesta from one chicken (biological replicate 1)	poultry	gut	digesta	NA	China	NA	NA	NA	NA	NA
SRR6323462	WGS	287	3782689941	PRJNA417359	SAMN08010161	Metagenome or environmental	1576399405	AGRICULTURAL GENOMICS INSTITUTE AT SHENZHEN, CHINESE ACADEMY OF AGRICULTURAL SCIENCES	29/07/2015	public	fastq,run.zq,sra	gs,ncbi,s3	gs.US,ncbi.public,s3.us-east-1	SRX3423258	China	Asia	China:Hunan	Gallus gallus	NA	HiSeq X Ten	not collected	MHCFR00700	PAIRED	RANDOM	METAGENOMIC	chicken gut metagenome	ILLUMINA	2017-11-26T00:00:00Z	NA	2018-04-10T17:38:00Z	2	MHCFR00700	SRP125653	NA	50 mg/kg Sangrovit¬Æ (Macleaya cordata extract 3.75% w/w premix)	7-day	female	colorectum	pooled digesta from five chickens	poultry	gut	digesta	NA	China	NA	NA	NA	NA	NA
SRR6323463	WGS	287	5063979200	PRJNA417359	SAMN08010162	Metagenome or environmental	2129795259	AGRICULTURAL GENOMICS INSTITUTE AT SHENZHEN, CHINESE ACADEMY OF AGRICULTURAL SCIENCES	2015-05-08	public	fastq,run.zq,sra	gs,ncbi,s3	gs.US,ncbi.public,s3.us-east-1	SRX3423257	China	Asia	China:Hunan	Gallus gallus	NA	HiSeq X Ten	not collected	MHCFR01400	PAIRED	RANDOM	METAGENOMIC	chicken gut metagenome	ILLUMINA	2017-11-26T00:00:00Z	NA	2018-04-10T18:09:00Z	2	MHCFR01400	SRP125653	NA	50 mg/kg Sangrovit¬Æ (Macleaya cordata extract 3.75% w/w premix)	14-day	female	colorectum	pooled digesta from five chickens	poultry	gut	digesta	NA	China	NA	NA	NA	NA	NA
SRR6323464	WGS	293	4994064257	PRJNA417359	SAMN08010153	Metagenome or environmental	1919690424	AGRICULTURAL GENOMICS INSTITUTE AT SHENZHEN, CHINESE ACADEMY OF AGRICULTURAL SCIENCES	16/09/2015	public	fastq,run.zq,sra	gs,ncbi,s3	gs.US,ncbi.public,s3.us-east-1	SRX3423256	China	Asia	China:Hunan	Gallus gallus	NA	HiSeq X Ten	not collected	MHCFI05603	PAIRED	RANDOM	METAGENOMIC	chicken gut metagenome	ILLUMINA	2017-11-26T00:00:00Z	NA	2018-04-11T06:04:00Z	2	MHCFI05603	SRP125653	NA	50 mg/kg Sangrovit¬Æ (Macleaya cordata extract 3.75% w/w premix)	56-day	female	ileum	digesta from one chicken (biological replicate 3)	poultry	gut	digesta	NA	China	NA	NA	NA	NA	NA
SRR6323465	WGS	285	2216938733	PRJNA417359	SAMN08010154	Metagenome or environmental	946086348	AGRICULTURAL GENOMICS INSTITUTE AT SHENZHEN, CHINESE ACADEMY OF AGRICULTURAL SCIENCES	29/07/2015	public	fastq,run.zq,sra	gs,ncbi,s3	gs.US,ncbi.public,s3.us-east-1	SRX3423255	China	Asia	China:Hunan	Gallus gallus	NA	HiSeq X Ten	not collected	MHCFJ00700	PAIRED	RANDOM	METAGENOMIC	chicken gut metagenome	ILLUMINA	2017-11-26T00:00:00Z	NA	2018-04-10T17:11:00Z	2	MHCFJ00700	SRP125653	NA	50 mg/kg Sangrovit¬Æ (Macleaya cordata extract 3.75% w/w premix)	7-day	female	jejunum	pooled digesta from five chickens	poultry	gut	digesta	NA	China	NA	NA	NA	NA	NA
SRR6323466	WGS	289	4855903772	PRJNA417359	SAMN08010155	Metagenome or environmental	2009727990	AGRICULTURAL GENOMICS INSTITUTE AT SHENZHEN, CHINESE ACADEMY OF AGRICULTURAL SCIENCES	2015-05-08	public	fastq,run.zq,sra	gs,ncbi,s3	gs.US,ncbi.public,s3.us-east-1	SRX3423254	China	Asia	China:Hunan	Gallus gallus	NA	HiSeq X Ten	not collected	MHCFJ01400	PAIRED	RANDOM	METAGENOMIC	chicken gut metagenome	ILLUMINA	2017-11-26T00:00:00Z	NA	2018-04-11T05:37:00Z	2	MHCFJ01400	SRP125653	NA	50 mg/kg Sangrovit¬Æ (Macleaya cordata extract 3.75% w/w premix)	14-day	female	jejunum	pooled digesta from five chickens	poultry	gut	digesta	NA	China	NA	NA	NA	NA	NA
SRR6323467	WGS	288	4156750802	PRJNA417359	SAMN08010156	Metagenome or environmental	1750020193	AGRICULTURAL GENOMICS INSTITUTE AT SHENZHEN, CHINESE ACADEMY OF AGRICULTURAL SCIENCES	19/08/2015	public	fastq,run.zq,sra	gs,ncbi,s3	gs.US,ncbi.public,s3.us-east-1	SRX3423253	China	Asia	China:Hunan	Gallus gallus	NA	HiSeq X Ten	not collected	MHCFJ02800	PAIRED	RANDOM	METAGENOMIC	chicken gut metagenome	ILLUMINA	2017-11-26T00:00:00Z	NA	2018-04-10T17:47:00Z	2	MHCFJ02800	SRP125653	NA	50 mg/kg Sangrovit¬Æ (Macleaya cordata extract 3.75% w/w premix)	28-day	female	jejunum	pooled digesta from five chickens	poultry	gut	digesta	NA	China	NA	NA	NA	NA	NA
SRR6323468	WGS	288	2937330020	PRJNA417359	SAMN08010157	Metagenome or environmental	1241613258	AGRICULTURAL GENOMICS INSTITUTE AT SHENZHEN, CHINESE ACADEMY OF AGRICULTURAL SCIENCES	2015-02-09	public	fastq,run.zq,sra	gs,ncbi,s3	gs.US,ncbi.public,s3.us-east-1	SRX3423252	China	Asia	China:Hunan	Gallus gallus	NA	HiSeq X Ten	not collected	MHCFJ04200	PAIRED	RANDOM	METAGENOMIC	chicken gut metagenome	ILLUMINA	2017-11-26T00:00:00Z	NA	2018-04-11T05:40:00Z	2	MHCFJ04200	SRP125653	NA	50 mg/kg Sangrovit¬Æ (Macleaya cordata extract 3.75% w/w premix)	42-day	female	jejunum	pooled digesta from five chickens	poultry	gut	digesta	NA	China	NA	NA	NA	NA	NA
SRR6323469	WGS	287	4204612798	PRJNA417359	SAMN08010158	Metagenome or environmental	1598307504	AGRICULTURAL GENOMICS INSTITUTE AT SHENZHEN, CHINESE ACADEMY OF AGRICULTURAL SCIENCES	16/09/2015	public	fastq,run.zq,sra	gs,ncbi,s3	gs.US,ncbi.public,s3.us-east-1	SRX3423251	China	Asia	China:Hunan	Gallus gallus	NA	HiSeq X Ten	not collected	MHCFJ05601	PAIRED	RANDOM	METAGENOMIC	chicken gut metagenome	ILLUMINA	2017-11-26T00:00:00Z	NA	2018-04-10T17:45:00Z	2	MHCFJ05601	SRP125653	NA	50 mg/kg Sangrovit¬Æ (Macleaya cordata extract 3.75% w/w premix)	56-day	female	jejunum	digesta from one chicken (biological replicate 1)	poultry	gut	digesta	NA	China	NA	NA	NA	NA	NA
SRR6323470	WGS	293	5922514376	PRJNA417359	SAMN08010159	Metagenome or environmental	2251979969	AGRICULTURAL GENOMICS INSTITUTE AT SHENZHEN, CHINESE ACADEMY OF AGRICULTURAL SCIENCES	16/09/2015	public	fastq,run.zq,sra	gs,ncbi,s3	gs.US,ncbi.public,s3.us-east-1	SRX3423250	China	Asia	China:Hunan	Gallus gallus	NA	HiSeq X Ten	not collected	MHCFJ05602	PAIRED	RANDOM	METAGENOMIC	chicken gut metagenome	ILLUMINA	2017-11-26T00:00:00Z	NA	2018-04-11T06:22:00Z	2	MHCFJ05602	SRP125653	NA	50 mg/kg Sangrovit¬Æ (Macleaya cordata extract 3.75% w/w premix)	56-day	female	jejunum	digesta from one chicken (biological replicate 2)	poultry	gut	digesta	NA	China	NA	NA	NA	NA	NA
SRR6323471	WGS	293	5677276596	PRJNA417359	SAMN08010160	Metagenome or environmental	2150497397	AGRICULTURAL GENOMICS INSTITUTE AT SHENZHEN, CHINESE ACADEMY OF AGRICULTURAL SCIENCES	16/09/2015	public	fastq,run.zq,sra	gs,ncbi,s3	gs.US,ncbi.public,s3.us-east-1	SRX3423249	China	Asia	China:Hunan	Gallus gallus	NA	HiSeq X Ten	not collected	MHCFJ05603	PAIRED	RANDOM	METAGENOMIC	chicken gut metagenome	ILLUMINA	2017-11-26T00:00:00Z	NA	2018-04-10T17:40:00Z	2	MHCFJ05603	SRP125653	NA	50 mg/kg Sangrovit¬Æ (Macleaya cordata extract 3.75% w/w premix)	56-day	female	jejunum	digesta from one chicken (biological replicate 3)	poultry	gut	digesta	NA	China	NA	NA	NA	NA	NA
SRR6323472	WGS	269	95835521	PRJNA417359	SAMN08009972	Metagenome or environmental	44170780	AGRICULTURAL GENOMICS INSTITUTE AT SHENZHEN, CHINESE ACADEMY OF AGRICULTURAL SCIENCES	22/10/2016	public	fastq,run.zq,sra	gs,ncbi,s3	gs.US,ncbi.public,s3.us-east-1	SRX3423248	China	Asia	China:Beijing	Gallus gallus	NA	HiSeq X Ten	not collected	HBJMI00700	PAIRED	RANDOM	METAGENOMIC	chicken gut metagenome	ILLUMINA	2017-11-26T00:00:00Z	NA	2018-04-11T04:30:00Z	2	HBJMI00700	SRP125653	NA	150 mg/kg Sangrovit¬Æ (Macleaya cordata extract 3.75% w/w premix)	7-day	male	ileum	pooled digesta from five chickens	poultry	gut	digesta	NA	China	NA	NA	NA	NA	NA
SRR6323474	WGS	279	2792368162	PRJNA417359	SAMN08009968	Metagenome or environmental	1246899517	AGRICULTURAL GENOMICS INSTITUTE AT SHENZHEN, CHINESE ACADEMY OF AGRICULTURAL SCIENCES	26/11/2016	public	fastq,run.zq,sra	gs,ncbi,s3	gs.US,ncbi.public,s3.us-east-1	SRX3423246	China	Asia	China:Beijing	Gallus gallus	NA	HiSeq X Ten	not collected	HBJMD04200	PAIRED	RANDOM	METAGENOMIC	chicken gut metagenome	ILLUMINA	2017-11-26T00:00:00Z	NA	2018-04-10T17:22:00Z	2	HBJMD04200	SRP125653	NA	150 mg/kg Sangrovit¬Æ (Macleaya cordata extract 3.75% w/w premix)	42-day	male	duodenum	pooled digesta from five chickens	poultry	gut	digesta	NA	China	NA	NA	NA	NA	NA
SRR6323475	WGS	278	1947226240	PRJNA417359	SAMN08009967	Metagenome or environmental	867307789	AGRICULTURAL GENOMICS INSTITUTE AT SHENZHEN, CHINESE ACADEMY OF AGRICULTURAL SCIENCES	2016-12-11	public	fastq,run.zq,sra	gs,ncbi,s3	gs.US,ncbi.public,s3.us-east-1	SRX3423245	China	Asia	China:Beijing	Gallus gallus	NA	HiSeq X Ten	not collected	HBJMD02800	PAIRED	RANDOM	METAGENOMIC	chicken gut metagenome	ILLUMINA	2017-11-26T00:00:00Z	NA	2018-04-10T17:08:00Z	2	HBJMD02800	SRP125653	NA	150 mg/kg Sangrovit¬Æ (Macleaya cordata extract 3.75% w/w premix)	28-day	male	duodenum	pooled digesta from five chickens	poultry	gut	digesta	NA	China	NA	NA	NA	NA	NA
SRR6323477	WGS	272	1399734301	PRJNA417359	SAMN08009969	Metagenome or environmental	628143963	AGRICULTURAL GENOMICS INSTITUTE AT SHENZHEN, CHINESE ACADEMY OF AGRICULTURAL SCIENCES	26/11/2016	public	fastq,run.zq,sra	gs,ncbi,s3	gs.US,ncbi.public,s3.us-east-1	SRX3423243	China	Asia	China:Beijing	Gallus gallus	NA	HiSeq X Ten	not collected	HBJMD04201	PAIRED	RANDOM	METAGENOMIC	chicken gut metagenome	ILLUMINA	2017-11-26T00:00:00Z	NA	2018-04-10T16:57:00Z	2	HBJMD04201	SRP125653	NA	150 mg/kg Sangrovit¬Æ (Macleaya cordata extract 3.75% w/w premix)	42-day	male	duodenum	digesta from one chicken (biological replicate 1)	poultry	gut	digesta	NA	China	NA	NA	NA	NA	NA
SRR6323479	WGS	269	2685659852	PRJNA417359	SAMN08009963	Metagenome or environmental	1227409762	AGRICULTURAL GENOMICS INSTITUTE AT SHENZHEN, CHINESE ACADEMY OF AGRICULTURAL SCIENCES	26/11/2016	public	fastq,run.zq,sra	gs,ncbi,s3	gs.US,ncbi.public,s3.us-east-1	SRX3423241	China	Asia	China:Beijing	Gallus gallus	NA	HiSeq X Ten	not collected	HBJMC04202	PAIRED	RANDOM	METAGENOMIC	chicken gut metagenome	ILLUMINA	2017-11-26T00:00:00Z	NA	2018-04-11T05:22:00Z	2	HBJMC04202	SRP125653	NA	150 mg/kg Sangrovit¬Æ (Macleaya cordata extract 3.75% w/w premix)	42-day	male	caeca	digesta from one chicken (biological replicate 2)	poultry	gut	digesta	NA	China	NA	NA	NA	NA	NA
SRR6323480	WGS	256	48682289	PRJNA417359	SAMN08009966	Metagenome or environmental	23215171	AGRICULTURAL GENOMICS INSTITUTE AT SHENZHEN, CHINESE ACADEMY OF AGRICULTURAL SCIENCES	29/10/2016	public	fastq,run.zq,sra	gs,ncbi,s3	gs.US,ncbi.public,s3.us-east-1	SRX3423240	China	Asia	China:Beijing	Gallus gallus	NA	HiSeq X Ten	not collected	HBJMD01400	PAIRED	RANDOM	METAGENOMIC	chicken gut metagenome	ILLUMINA	2017-11-26T00:00:00Z	NA	2018-04-10T16:27:00Z	2	HBJMD01400	SRP125653	NA	150 mg/kg Sangrovit¬Æ (Macleaya cordata extract 3.75% w/w premix)	14-day	male	duodenum	pooled digesta from five chickens	poultry	gut	digesta	NA	China	NA	NA	NA	NA	NA
SRR6323481	WGS	261	63367518	PRJNA417359	SAMN08009965	Metagenome or environmental	29546653	AGRICULTURAL GENOMICS INSTITUTE AT SHENZHEN, CHINESE ACADEMY OF AGRICULTURAL SCIENCES	22/10/2016	public	fastq,run.zq,sra	gs,ncbi,s3	gs.US,ncbi.public,s3.us-east-1	SRX3423239	China	Asia	China:Beijing	Gallus gallus	NA	HiSeq X Ten	not collected	HBJMD00700	PAIRED	RANDOM	METAGENOMIC	chicken gut metagenome	ILLUMINA	2017-11-26T00:00:00Z	NA	2018-04-10T16:31:00Z	2	HBJMD00700	SRP125653	NA	150 mg/kg Sangrovit¬Æ (Macleaya cordata extract 3.75% w/w premix)	7-day	male	duodenum	pooled digesta from five chickens	poultry	gut	digesta	NA	China	NA	NA	NA	NA	NA
SRR6323482	WGS	286	1051521654	PRJNA417359	SAMN08010107	Metagenome or environmental	454605549	AGRICULTURAL GENOMICS INSTITUTE AT SHENZHEN, CHINESE ACADEMY OF AGRICULTURAL SCIENCES	2016-12-11	public	fastq,run.zq,sra	gs,ncbi,s3	gs.US,ncbi.public,s3.us-east-1	SRX3423238	China	Asia	China:Beijing	Gallus gallus	NA	HiSeq X Ten	not collected	MBJMD02800	PAIRED	RANDOM	METAGENOMIC	chicken gut metagenome	ILLUMINA	2017-11-26T00:00:00Z	NA	2018-04-10T16:43:00Z	2	MBJMD02800	SRP125653	NA	50 mg/kg Sangrovit¬Æ (Macleaya cordata extract 3.75% w/w premix)	28-day	male	duodenum	pooled digesta from five chickens	poultry	gut	digesta	NA	China	NA	NA	NA	NA	NA
SRR6323483	WGS	286	2376732241	PRJNA417359	SAMN08010108	Metagenome or environmental	1037954494	AGRICULTURAL GENOMICS INSTITUTE AT SHENZHEN, CHINESE ACADEMY OF AGRICULTURAL SCIENCES	26/11/2016	public	fastq,run.zq,sra	gs,ncbi,s3	gs.US,ncbi.public,s3.us-east-1	SRX3423237	China	Asia	China:Beijing	Gallus gallus	NA	HiSeq X Ten	not collected	MBJMD04200	PAIRED	RANDOM	METAGENOMIC	chicken gut metagenome	ILLUMINA	2017-11-26T00:00:00Z	NA	2018-04-11T05:13:00Z	2	MBJMD04200	SRP125653	NA	50 mg/kg Sangrovit¬Æ (Macleaya cordata extract 3.75% w/w premix)	42-day	male	duodenum	pooled digesta from five chickens	poultry	gut	digesta	NA	China	NA	NA	NA	NA	NA
SRR6323484	WGS	268	1089852976	PRJNA417359	SAMN08010109	Metagenome or environmental	489865042	AGRICULTURAL GENOMICS INSTITUTE AT SHENZHEN, CHINESE ACADEMY OF AGRICULTURAL SCIENCES	26/11/2016	public	fastq,run.zq,sra	gs,ncbi,s3	gs.US,ncbi.public,s3.us-east-1	SRX3423236	China	Asia	China:Beijing	Gallus gallus	NA	HiSeq X Ten	not collected	MBJMD04201	PAIRED	RANDOM	METAGENOMIC	chicken gut metagenome	ILLUMINA	2017-11-26T00:00:00Z	NA	2018-04-10T16:47:00Z	2	MBJMD04201	SRP125653	NA	50 mg/kg Sangrovit¬Æ (Macleaya cordata extract 3.75% w/w premix)	42-day	male	duodenum	digesta from one chicken (biological replicate 1)	poultry	gut	digesta	NA	China	NA	NA	NA	NA	NA
SRR6323485	WGS	270	2640231027	PRJNA417359	SAMN08010110	Metagenome or environmental	1177090950	AGRICULTURAL GENOMICS INSTITUTE AT SHENZHEN, CHINESE ACADEMY OF AGRICULTURAL SCIENCES	26/11/2016	public	fastq,run.zq,sra	gs,ncbi,s3	gs.US,ncbi.public,s3.us-east-1	SRX3423235	China	Asia	China:Beijing	Gallus gallus	NA	HiSeq X Ten	not collected	MBJMD04202	PAIRED	RANDOM	METAGENOMIC	chicken gut metagenome	ILLUMINA	2017-11-26T00:00:00Z	NA	2018-04-10T17:34:00Z	2	MBJMD04202	SRP125653	NA	50 mg/kg Sangrovit¬Æ (Macleaya cordata extract 3.75% w/w premix)	42-day	male	duodenum	digesta from one chicken (biological replicate 2)	poultry	gut	digesta	NA	China	NA	NA	NA	NA	NA
SRR6323486	WGS	268	6414625330	PRJNA417359	SAMN08010103	Metagenome or environmental	2913503379	AGRICULTURAL GENOMICS INSTITUTE AT SHENZHEN, CHINESE ACADEMY OF AGRICULTURAL SCIENCES	26/11/2016	public	fastq,run.zq,sra	gs,ncbi,s3	gs.US,ncbi.public,s3.us-east-1	SRX3423234	China	Asia	China:Beijing	Gallus gallus	NA	HiSeq X Ten	not collected	MBJMC04202	PAIRED	RANDOM	METAGENOMIC	chicken gut metagenome	ILLUMINA	2017-11-26T00:00:00Z	NA	2018-04-10T18:42:00Z	2	MBJMC04202	SRP125653	NA	50 mg/kg Sangrovit¬Æ (Macleaya cordata extract 3.75% w/w premix)	42-day	male	caeca	digesta from one chicken (biological replicate 2)	poultry	gut	digesta	NA	China	NA	NA	NA	NA	NA
SRR6323487	WGS	271	2899571569	PRJNA417359	SAMN08010104	Metagenome or environmental	1325593785	AGRICULTURAL GENOMICS INSTITUTE AT SHENZHEN, CHINESE ACADEMY OF AGRICULTURAL SCIENCES	26/11/2016	public	fastq,run.zq,sra	gs,ncbi,s3	gs.US,ncbi.public,s3.us-east-1	SRX3423233	China	Asia	China:Beijing	Gallus gallus	NA	HiSeq X Ten	not collected	MBJMC04203	PAIRED	RANDOM	METAGENOMIC	chicken gut metagenome	ILLUMINA	2017-11-26T00:00:00Z	NA	2018-04-11T05:26:00Z	2	MBJMC04203	SRP125653	NA	50 mg/kg Sangrovit¬Æ (Macleaya cordata extract 3.75% w/w premix)	42-day	male	caeca	digesta from one chicken (biological replicate 3)	poultry	gut	digesta	NA	China	NA	NA	NA	NA	NA
SRR6323488	WGS	263	76073837	PRJNA417359	SAMN08010105	Metagenome or environmental	35037608	AGRICULTURAL GENOMICS INSTITUTE AT SHENZHEN, CHINESE ACADEMY OF AGRICULTURAL SCIENCES	22/10/2016	public	fastq,run.zq,sra	gs,ncbi,s3	gs.US,ncbi.public,s3.us-east-1	SRX3423232	China	Asia	China:Beijing	Gallus gallus	NA	HiSeq X Ten	not collected	MBJMD00700	PAIRED	RANDOM	METAGENOMIC	chicken gut metagenome	ILLUMINA	2017-11-26T00:00:00Z	NA	2018-04-11T04:29:00Z	2	MBJMD00700	SRP125653	NA	50 mg/kg Sangrovit¬Æ (Macleaya cordata extract 3.75% w/w premix)	7-day	male	duodenum	pooled digesta from five chickens	poultry	gut	digesta	NA	China	NA	NA	NA	NA	NA
SRR6323489	WGS	254	73283949	PRJNA417359	SAMN08010106	Metagenome or environmental	34625462	AGRICULTURAL GENOMICS INSTITUTE AT SHENZHEN, CHINESE ACADEMY OF AGRICULTURAL SCIENCES	29/10/2016	public	fastq,run.zq,sra	gs,ncbi,s3	gs.US,ncbi.public,s3.us-east-1	SRX3423231	China	Asia	China:Beijing	Gallus gallus	NA	HiSeq X Ten	not collected	MBJMD01400	PAIRED	RANDOM	METAGENOMIC	chicken gut metagenome	ILLUMINA	2017-11-26T00:00:00Z	NA	2018-04-11T04:30:00Z	2	MBJMD01400	SRP125653	NA	50 mg/kg Sangrovit¬Æ (Macleaya cordata extract 3.75% w/w premix)	14-day	male	duodenum	pooled digesta from five chickens	poultry	gut	digesta	NA	China	NA	NA	NA	NA	NA
SRR6323490	WGS	259	272648987	PRJNA417359	SAMN08010111	Metagenome or environmental	124619112	AGRICULTURAL GENOMICS INSTITUTE AT SHENZHEN, CHINESE ACADEMY OF AGRICULTURAL SCIENCES	26/11/2016	public	fastq,run.zq,sra	gs,ncbi,s3	gs.US,ncbi.public,s3.us-east-1	SRX3423230	China	Asia	China:Beijing	Gallus gallus	NA	HiSeq X Ten	not collected	MBJMD04203	PAIRED	RANDOM	METAGENOMIC	chicken gut metagenome	ILLUMINA	2017-11-26T00:00:00Z	NA	2018-04-11T04:34:00Z	2	MBJMD04203	SRP125653	NA	50 mg/kg Sangrovit¬Æ (Macleaya cordata extract 3.75% w/w premix)	42-day	male	duodenum	digesta from one chicken (biological replicate 3)	poultry	gut	digesta	NA	China	NA	NA	NA	NA	NA
SRR6323491	WGS	281	1266730071	PRJNA417359	SAMN08010112	Metagenome or environmental	560288657	AGRICULTURAL GENOMICS INSTITUTE AT SHENZHEN, CHINESE ACADEMY OF AGRICULTURAL SCIENCES	22/10/2016	public	fastq,run.zq,sra	gs,ncbi,s3	gs.US,ncbi.public,s3.us-east-1	SRX3423229	China	Asia	China:Beijing	Gallus gallus	NA	HiSeq X Ten	not collected	MBJMI00700	PAIRED	RANDOM	METAGENOMIC	chicken gut metagenome	ILLUMINA	2017-11-26T00:00:00Z	NA	2018-04-10T17:01:00Z	2	MBJMI00700	SRP125653	NA	50 mg/kg Sangrovit¬Æ (Macleaya cordata extract 3.75% w/w premix)	7-day	male	ileum	pooled digesta from five chickens	poultry	gut	digesta	NA	China	NA	NA	NA	NA	NA
SRR6323492	WGS	244	3239554858	PRJNA417359	SAMN08009849	Metagenome or environmental	1279535840	AGRICULTURAL GENOMICS INSTITUTE AT SHENZHEN, CHINESE ACADEMY OF AGRICULTURAL SCIENCES	2015-02-07	public	fastq,run.zq,sra	gs,ncbi,s3	gs.US,ncbi.public,s3.us-east-1	SRX3423228	China	Asia	China:Guandong	Gallus gallus	NA	Illumina HiSeq 2500	not collected	DGYMJ06203	PAIRED	RANDOM	METAGENOMIC	chicken gut metagenome	ILLUMINA	2017-11-26T00:00:00Z	NA	2018-04-11T05:29:00Z	2	DGYMJ06203	SRP125653	NA	not collected	62-day	male	jejunum	digesta from one chicken (biological replicate 3)	poultry	gut	digesta	NA	China	NA	NA	NA	NA	NA
SRR6323493	WGS	246	4749014277	PRJNA417359	SAMN08009850	Metagenome or environmental	1796838469	AGRICULTURAL GENOMICS INSTITUTE AT SHENZHEN, CHINESE ACADEMY OF AGRICULTURAL SCIENCES	2015-02-07	public	fastq,run.zq,sra	gs,ncbi,s3	gs.US,ncbi.public,s3.us-east-1	SRX3423227	China	Asia	China:Guandong	Gallus gallus	NA	Illumina HiSeq 2500	not collected	DGYMR06201	PAIRED	RANDOM	METAGENOMIC	chicken gut metagenome	ILLUMINA	2017-11-26T00:00:00Z	NA	2018-04-11T06:09:00Z	2	DGYMR06201	SRP125653	NA	not collected	62-day	male	colorectum	digesta from one chicken (biological replicate 1)	poultry	gut	digesta	NA	China	NA	NA	NA	NA	NA
SRR6323494	WGS	245	4027499851	PRJNA417359	SAMN08009847	Metagenome or environmental	1546726761	AGRICULTURAL GENOMICS INSTITUTE AT SHENZHEN, CHINESE ACADEMY OF AGRICULTURAL SCIENCES	2015-02-07	public	fastq,run.zq,sra	gs,ncbi,s3	gs.US,ncbi.public,s3.us-east-1	SRX3423226	China	Asia	China:Guandong	Gallus gallus	NA	Illumina HiSeq 2500	not collected	DGYMJ06201	PAIRED	RANDOM	METAGENOMIC	chicken gut metagenome	ILLUMINA	2017-11-26T00:00:00Z	NA	2018-04-11T05:49:00Z	2	DGYMJ06201	SRP125653	NA	not collected	62-day	male	jejunum	digesta from one chicken (biological replicate 1)	poultry	gut	digesta	NA	China	NA	NA	NA	NA	NA
SRR6323495	WGS	247	3934106958	PRJNA417359	SAMN08009848	Metagenome or environmental	1480933708	AGRICULTURAL GENOMICS INSTITUTE AT SHENZHEN, CHINESE ACADEMY OF AGRICULTURAL SCIENCES	2015-02-07	public	fastq,run.zq,sra	gs,ncbi,s3	gs.US,ncbi.public,s3.us-east-1	SRX3423225	China	Asia	China:Guandong	Gallus gallus	NA	Illumina HiSeq 2500	not collected	DGYMJ06202	PAIRED	RANDOM	METAGENOMIC	chicken gut metagenome	ILLUMINA	2017-11-26T00:00:00Z	NA	2018-04-10T17:55:00Z	2	DGYMJ06202	SRP125653	NA	not collected	62-day	male	jejunum	digesta from one chicken (biological replicate 2)	poultry	gut	digesta	NA	China	NA	NA	NA	NA	NA
SRR6323496	WGS	246	5187645436	PRJNA417359	SAMN08009845	Metagenome or environmental	1994098109	AGRICULTURAL GENOMICS INSTITUTE AT SHENZHEN, CHINESE ACADEMY OF AGRICULTURAL SCIENCES	2015-02-07	public	fastq,run.zq,sra	gs,ncbi,s3	gs.US,ncbi.public,s3.us-east-1	SRX3423224	China	Asia	China:Guandong	Gallus gallus	NA	Illumina HiSeq 2500	not collected	DGYMI06202	PAIRED	RANDOM	METAGENOMIC	chicken gut metagenome	ILLUMINA	2017-11-26T00:00:00Z	NA	2018-04-10T18:16:00Z	2	DGYMI06202	SRP125653	NA	not collected	62-day	male	ileum	digesta from one chicken (biological replicate 2)	poultry	gut	digesta	NA	China	NA	NA	NA	NA	NA
SRR6323497	WGS	244	3072541557	PRJNA417359	SAMN08009846	Metagenome or environmental	1221764351	AGRICULTURAL GENOMICS INSTITUTE AT SHENZHEN, CHINESE ACADEMY OF AGRICULTURAL SCIENCES	2015-02-07	public	fastq,run.zq,sra	gs,ncbi,s3	gs.US,ncbi.public,s3.us-east-1	SRX3423223	China	Asia	China:Guandong	Gallus gallus	NA	Illumina HiSeq 2500	not collected	DGYMI06203	PAIRED	RANDOM	METAGENOMIC	chicken gut metagenome	ILLUMINA	2017-11-26T00:00:00Z	NA	2018-04-10T17:41:00Z	2	DGYMI06203	SRP125653	NA	not collected	62-day	male	ileum	digesta from one chicken (biological replicate 3)	poultry	gut	digesta	NA	China	NA	NA	NA	NA	NA
SRR6323498	WGS	246	1909395672	PRJNA417359	SAMN08009843	Metagenome or environmental	724709475	AGRICULTURAL GENOMICS INSTITUTE AT SHENZHEN, CHINESE ACADEMY OF AGRICULTURAL SCIENCES	2015-02-07	public	fastq,run.zq,sra	gs,ncbi,s3	gs.US,ncbi.public,s3.us-east-1	SRX3423222	China	Asia	China:Guandong	Gallus gallus	NA	Illumina HiSeq 2500	not collected	DGYMD06203	PAIRED	RANDOM	METAGENOMIC	chicken gut metagenome	ILLUMINA	2017-11-26T00:00:00Z	NA	2018-04-10T17:01:00Z	2	DGYMD06203	SRP125653	NA	not collected	62-day	male	duodenum	digesta from one chicken (biological replicate 3)	poultry	gut	digesta	NA	China	NA	NA	NA	NA	NA
SRR6323499	WGS	243	4400373912	PRJNA417359	SAMN08009844	Metagenome or environmental	1709227748	AGRICULTURAL GENOMICS INSTITUTE AT SHENZHEN, CHINESE ACADEMY OF AGRICULTURAL SCIENCES	2015-02-07	public	fastq,run.zq,sra	gs,ncbi,s3	gs.US,ncbi.public,s3.us-east-1	SRX3423221	China	Asia	China:Guandong	Gallus gallus	NA	Illumina HiSeq 2500	not collected	DGYMI06201	PAIRED	RANDOM	METAGENOMIC	chicken gut metagenome	ILLUMINA	2017-11-26T00:00:00Z	NA	2018-04-11T06:15:00Z	2	DGYMI06201	SRP125653	NA	not collected	62-day	male	ileum	digesta from one chicken (biological replicate 1)	poultry	gut	digesta	NA	China	NA	NA	NA	NA	NA
SRR6323500	WGS	246	3911769842	PRJNA417359	SAMN08010247	Metagenome or environmental	1486938627	AGRICULTURAL GENOMICS INSTITUTE AT SHENZHEN, CHINESE ACADEMY OF AGRICULTURAL SCIENCES	16/09/2015	public	fastq,run.zq,sra	gs,ncbi,s3	gs.US,ncbi.public,s3.us-east-1	SRX3423220	China	Asia	China:Hunan	Gallus gallus	NA	Illumina HiSeq 2500	not collected	NHCFR05603	PAIRED	RANDOM	METAGENOMIC	chicken gut metagenome	ILLUMINA	2017-11-26T00:00:00Z	NA	2018-04-10T17:55:00Z	2	NHCFR05603	SRP125653	NA	None	56-day	female	colorectum	digesta from one chicken (biological replicate 3)	poultry	gut	digesta	NA	China	NA	NA	NA	NA	NA
SRR6323501	WGS	292	6147292144	PRJNA417359	SAMN08010246	Metagenome or environmental	2390260366	AGRICULTURAL GENOMICS INSTITUTE AT SHENZHEN, CHINESE ACADEMY OF AGRICULTURAL SCIENCES	16/09/2015	public	fastq,run.zq,sra	gs,ncbi,s3	gs.US,ncbi.public,s3.us-east-1	SRX3423219	China	Asia	China:Hunan	Gallus gallus	NA	HiSeq X Ten	not collected	NHCFR05602	PAIRED	RANDOM	METAGENOMIC	chicken gut metagenome	ILLUMINA	2017-11-26T00:00:00Z	NA	2018-04-10T18:22:00Z	2	NHCFR05602	SRP125653	NA	None	56-day	female	colorectum	digesta from one chicken (biological replicate 2)	poultry	gut	digesta	NA	China	NA	NA	NA	NA	NA
SRR6323502	WGS	293	7476108154	PRJNA417359	SAMN08010245	Metagenome or environmental	2870755708	AGRICULTURAL GENOMICS INSTITUTE AT SHENZHEN, CHINESE ACADEMY OF AGRICULTURAL SCIENCES	16/09/2015	public	fastq,run.zq,sra	gs,ncbi,s3	gs.US,ncbi.public,s3.us-east-1	SRX3423218	China	Asia	China:Hunan	Gallus gallus	NA	HiSeq X Ten	not collected	NHCFR05601	PAIRED	RANDOM	METAGENOMIC	chicken gut metagenome	ILLUMINA	2017-11-26T00:00:00Z	NA	2018-04-11T06:52:00Z	2	NHCFR05601	SRP125653	NA	None	56-day	female	colorectum	digesta from one chicken (biological replicate 1)	poultry	gut	digesta	NA	China	NA	NA	NA	NA	NA
SRR6323503	WGS	287	4179088026	PRJNA417359	SAMN08010244	Metagenome or environmental	1755738850	AGRICULTURAL GENOMICS INSTITUTE AT SHENZHEN, CHINESE ACADEMY OF AGRICULTURAL SCIENCES	2015-02-09	public	fastq,run.zq,sra	gs,ncbi,s3	gs.US,ncbi.public,s3.us-east-1	SRX3423217	China	Asia	China:Hunan	Gallus gallus	NA	HiSeq X Ten	not collected	NHCFR04200	PAIRED	RANDOM	METAGENOMIC	chicken gut metagenome	ILLUMINA	2017-11-26T00:00:00Z	NA	2018-04-11T05:47:00Z	2	NHCFR04200	SRP125653	NA	None	42-day	female	colorectum	pooled digesta from five chickens	poultry	gut	digesta	NA	China	NA	NA	NA	NA	NA
SRR6323504	WGS	287	7512113224	PRJNA417359	SAMN08010243	Metagenome or environmental	3170007027	AGRICULTURAL GENOMICS INSTITUTE AT SHENZHEN, CHINESE ACADEMY OF AGRICULTURAL SCIENCES	19/08/2015	public	fastq,run.zq,sra	gs,ncbi,s3	gs.US,ncbi.public,s3.us-east-1	SRX3423216	China	Asia	China:Hunan	Gallus gallus	NA	HiSeq X Ten	not collected	NHCFR02800	PAIRED	RANDOM	METAGENOMIC	chicken gut metagenome	ILLUMINA	2017-11-26T00:00:00Z	NA	2018-04-11T06:50:00Z	2	NHCFR02800	SRP125653	NA	None	28-day	female	colorectum	pooled digesta from five chickens	poultry	gut	digesta	NA	China	NA	NA	NA	NA	NA
SRR6323505	WGS	246	3820331848	PRJNA417359	SAMN08009851	Metagenome or environmental	1465318314	AGRICULTURAL GENOMICS INSTITUTE AT SHENZHEN, CHINESE ACADEMY OF AGRICULTURAL SCIENCES	2015-02-07	public	fastq,run.zq,sra	gs,ncbi,s3	gs.US,ncbi.public,s3.us-east-1	SRX3423215	China	Asia	China:Guandong	Gallus gallus	NA	Illumina HiSeq 2500	not collected	DGYMR06202	PAIRED	RANDOM	METAGENOMIC	chicken gut metagenome	ILLUMINA	2017-11-26T00:00:00Z	NA	2018-04-10T17:52:00Z	2	DGYMR06202	SRP125653	NA	not collected	62-day	male	colorectum	digesta from one chicken (biological replicate 2)	poultry	gut	digesta	NA	China	NA	NA	NA	NA	NA
SRR6323506	WGS	245	3762726648	PRJNA417359	SAMN08009852	Metagenome or environmental	1438289343	AGRICULTURAL GENOMICS INSTITUTE AT SHENZHEN, CHINESE ACADEMY OF AGRICULTURAL SCIENCES	2015-02-07	public	fastq,run.zq,sra	gs,ncbi,s3	gs.US,ncbi.public,s3.us-east-1	SRX3423214	China	Asia	China:Guandong	Gallus gallus	NA	Illumina HiSeq 2500	not collected	DGYMR06203	PAIRED	RANDOM	METAGENOMIC	chicken gut metagenome	ILLUMINA	2017-11-26T00:00:00Z	NA	2018-04-10T17:50:00Z	2	DGYMR06203	SRP125653	NA	not collected	62-day	male	colorectum	digesta from one chicken (biological replicate 3)	poultry	gut	digesta	NA	China	NA	NA	NA	NA	NA
SRR6323507	WGS	290	2865434828	PRJNA417359	SAMN08009828	Metagenome or environmental	1131716836	AGRICULTURAL GENOMICS INSTITUTE AT SHENZHEN, CHINESE ACADEMY OF AGRICULTURAL SCIENCES	2015-02-07	public	fastq,run.zq,sra	gs,ncbi,s3	gs.US,ncbi.public,s3.us-east-1	SRX3423213	China	Asia	China:Guandong	Gallus gallus	NA	HiSeq X Ten	not collected	DGYFD06203	PAIRED	RANDOM	METAGENOMIC	chicken gut metagenome	ILLUMINA	2017-11-26T00:00:00Z	NA	2018-04-10T17:22:00Z	2	DGYFD06203	SRP125653	NA	not collected	62-day	female	duodenum	digesta from one chicken (biological replicate 3)	poultry	gut	digesta	NA	China	NA	NA	NA	NA	NA
SRR6323508	WGS	243	2497072050	PRJNA417359	SAMN08009902	Metagenome or environmental	952127689	AGRICULTURAL GENOMICS INSTITUTE AT SHENZHEN, CHINESE ACADEMY OF AGRICULTURAL SCIENCES	17/10/2015	public	fastq,run.zq,sra	gs,ncbi,s3	gs.US,ncbi.public,s3.us-east-1	SRX3423212	China	Asia	China:Shanxi	Gallus gallus	NA	Illumina HiSeq 2500	not collected	DSLFD04102	PAIRED	RANDOM	METAGENOMIC	chicken gut metagenome	ILLUMINA	2017-11-26T00:00:00Z	NA	2018-04-11T05:23:00Z	2	DSLFD04102	SRP125653	NA	not collected	41-day	female	duodenum	digesta from one chicken (biological replicate 2)	poultry	gut	digesta	NA	China	NA	NA	NA	NA	NA
SRR6323509	WGS	291	3055057113	PRJNA417359	SAMN08009901	Metagenome or environmental	1164242837	AGRICULTURAL GENOMICS INSTITUTE AT SHENZHEN, CHINESE ACADEMY OF AGRICULTURAL SCIENCES	17/10/2015	public	fastq,run.zq,sra	gs,ncbi,s3	gs.US,ncbi.public,s3.us-east-1	SRX3423211	China	Asia	China:Shanxi	Gallus gallus	NA	HiSeq X Ten	not collected	DSLFD04101	PAIRED	RANDOM	METAGENOMIC	chicken gut metagenome	ILLUMINA	2017-11-26T00:00:00Z	NA	2018-04-10T17:46:00Z	2	DSLFD04101	SRP125653	NA	not collected	41-day	female	duodenum	digesta from one chicken (biological replicate 1)	poultry	gut	digesta	NA	China	NA	NA	NA	NA	NA
SRR6323510	WGS	290	5090077656	PRJNA417359	SAMN08009894	Metagenome or environmental	1987489943	AGRICULTURAL GENOMICS INSTITUTE AT SHENZHEN, CHINESE ACADEMY OF AGRICULTURAL SCIENCES	2015-03-09	public	fastq,run.zq,sra	gs,ncbi,s3	gs.US,ncbi.public,s3.us-east-1	SRX3423210	China	Asia	China:Henan	Gallus gallus	NA	HiSeq X Ten	not collected	DHKFJ23503	PAIRED	RANDOM	METAGENOMIC	chicken gut metagenome	ILLUMINA	2017-11-26T00:00:00Z	NA	2018-04-10T18:20:00Z	2	DHKFJ23503	SRP125653	NA	not collected	235-day	female	jejunum	digesta from one chicken (biological replicate 3)	poultry	gut	digesta	NA	China	NA	NA	NA	NA	NA
SRR6323511	WGS	286	4506588649	PRJNA417359	SAMN08009893	Metagenome or environmental	1702638632	AGRICULTURAL GENOMICS INSTITUTE AT SHENZHEN, CHINESE ACADEMY OF AGRICULTURAL SCIENCES	2015-03-09	public	fastq,run.zq,sra	gs,ncbi,s3	gs.US,ncbi.public,s3.us-east-1	SRX3423209	China	Asia	China:Henan	Gallus gallus	NA	HiSeq X Ten	not collected	DHKFJ23502	PAIRED	RANDOM	METAGENOMIC	chicken gut metagenome	ILLUMINA	2017-11-26T00:00:00Z	NA	2018-04-11T06:00:00Z	2	DHKFJ23502	SRP125653	NA	not collected	235-day	female	jejunum	digesta from one chicken (biological replicate 2)	poultry	gut	digesta	NA	China	NA	NA	NA	NA	NA
SRR6323512	WGS	246	4378794659	PRJNA417359	SAMN08009896	Metagenome or environmental	1672661146	AGRICULTURAL GENOMICS INSTITUTE AT SHENZHEN, CHINESE ACADEMY OF AGRICULTURAL SCIENCES	2015-03-09	public	fastq,run.zq,sra	gs,ncbi,s3	gs.US,ncbi.public,s3.us-east-1	SRX3423208	China	Asia	China:Henan	Gallus gallus	NA	Illumina HiSeq 2500	not collected	DHKFR23502	PAIRED	RANDOM	METAGENOMIC	chicken gut metagenome	ILLUMINA	2017-11-26T00:00:00Z	NA	2018-04-11T06:11:00Z	2	DHKFR23502	SRP125653	NA	not collected	235-day	female	colorectum	digesta from one chicken (biological replicate 2)	poultry	gut	digesta	NA	China	NA	NA	NA	NA	NA
SRR6323513	WGS	246	4132799148	PRJNA417359	SAMN08009895	Metagenome or environmental	1548987056	AGRICULTURAL GENOMICS INSTITUTE AT SHENZHEN, CHINESE ACADEMY OF AGRICULTURAL SCIENCES	2015-03-09	public	fastq,run.zq,sra	gs,ncbi,s3	gs.US,ncbi.public,s3.us-east-1	SRX3423207	China	Asia	China:Henan	Gallus gallus	NA	Illumina HiSeq 2500	not collected	DHKFR23501	PAIRED	RANDOM	METAGENOMIC	chicken gut metagenome	ILLUMINA	2017-11-26T00:00:00Z	NA	2018-04-11T05:30:00Z	2	DHKFR23501	SRP125653	NA	not collected	235-day	female	colorectum	digesta from one chicken (biological replicate 1)	poultry	gut	digesta	NA	China	NA	NA	NA	NA	NA
SRR6323514	WGS	245	4168176347	PRJNA417359	SAMN08009898	Metagenome or environmental	1608968936	AGRICULTURAL GENOMICS INSTITUTE AT SHENZHEN, CHINESE ACADEMY OF AGRICULTURAL SCIENCES	17/10/2015	public	fastq,run.zq,sra	gs,ncbi,s3	gs.US,ncbi.public,s3.us-east-1	SRX3423206	China	Asia	China:Shanxi	Gallus gallus	NA	Illumina HiSeq 2500	not collected	DSLFC04101	PAIRED	RANDOM	METAGENOMIC	chicken gut metagenome	ILLUMINA	2017-11-26T00:00:00Z	NA	2018-04-10T18:07:00Z	2	DSLFC04101	SRP125653	NA	not collected	41-day	female	caeca	digesta from one chicken (biological replicate 1)	poultry	gut	digesta	NA	China	NA	NA	NA	NA	NA
SRR6323515	WGS	293	5094385562	PRJNA417359	SAMN08009897	Metagenome or environmental	1922581053	AGRICULTURAL GENOMICS INSTITUTE AT SHENZHEN, CHINESE ACADEMY OF AGRICULTURAL SCIENCES	2015-03-09	public	fastq,run.zq,sra	gs,ncbi,s3	gs.US,ncbi.public,s3.us-east-1	SRX3423205	China	Asia	China:Henan	Gallus gallus	NA	HiSeq X Ten	not collected	DHKFR23503	PAIRED	RANDOM	METAGENOMIC	chicken gut metagenome	ILLUMINA	2017-11-26T00:00:00Z	NA	2018-04-10T18:04:00Z	2	DHKFR23503	SRP125653	NA	not collected	235-day	female	colorectum	digesta from one chicken (biological replicate 3)	poultry	gut	digesta	NA	China	NA	NA	NA	NA	NA
SRR6323516	WGS	292	5688474118	PRJNA417359	SAMN08009900	Metagenome or environmental	2201011542	AGRICULTURAL GENOMICS INSTITUTE AT SHENZHEN, CHINESE ACADEMY OF AGRICULTURAL SCIENCES	17/10/2015	public	fastq,run.zq,sra	gs,ncbi,s3	gs.US,ncbi.public,s3.us-east-1	SRX3423204	China	Asia	China:Shanxi	Gallus gallus	NA	HiSeq X Ten	not collected	DSLFC04103	PAIRED	RANDOM	METAGENOMIC	chicken gut metagenome	ILLUMINA	2017-11-26T00:00:00Z	NA	2018-04-11T06:13:00Z	2	DSLFC04103	SRP125653	NA	not collected	41-day	female	caeca	digesta from one chicken (biological replicate 3)	poultry	gut	digesta	NA	China	NA	NA	NA	NA	NA
SRR6323517	WGS	242	3444574656	PRJNA417359	SAMN08009899	Metagenome or environmental	1343608598	AGRICULTURAL GENOMICS INSTITUTE AT SHENZHEN, CHINESE ACADEMY OF AGRICULTURAL SCIENCES	17/10/2015	public	fastq,run.zq,sra	gs,ncbi,s3	gs.US,ncbi.public,s3.us-east-1	SRX3423203	China	Asia	China:Shanxi	Gallus gallus	NA	Illumina HiSeq 2500	not collected	DSLFC04102	PAIRED	RANDOM	METAGENOMIC	chicken gut metagenome	ILLUMINA	2017-11-26T00:00:00Z	NA	2018-04-11T05:44:00Z	2	DSLFC04102	SRP125653	NA	not collected	41-day	female	caeca	digesta from one chicken (biological replicate 2)	poultry	gut	digesta	NA	China	NA	NA	NA	NA	NA
SRR6323518	WGS	286	1418901624	PRJNA417359	SAMN08010232	Metagenome or environmental	593316698	AGRICULTURAL GENOMICS INSTITUTE AT SHENZHEN, CHINESE ACADEMY OF AGRICULTURAL SCIENCES	23/07/2015	public	fastq,run.zq	gs,ncbi,s3	gs.US,ncbi.public,s3.us-east-1	SRX3423202	China	Asia	China:Hunan	Gallus gallus	NA	HiSeq X Ten	not collected	NHCFJ00100	PAIRED	RANDOM	METAGENOMIC	chicken gut metagenome	ILLUMINA	2017-11-26T00:00:00Z	NA		NA	NHCFJ00100	SRP125653	NA	None	1-day	female	jejunum	pooled digesta from five chickens	poultry	gut	digesta	NA	China	NA	NA	NA	NA	NA
SRR6323519	WGS	293	5555455268	PRJNA417359	SAMN08010231	Metagenome or environmental	2113090795	AGRICULTURAL GENOMICS INSTITUTE AT SHENZHEN, CHINESE ACADEMY OF AGRICULTURAL SCIENCES	16/09/2015	public	fastq,run.zq,sra	gs,ncbi,s3	gs.US,ncbi.public,s3.us-east-1	SRX3423201	China	Asia	China:Hunan	Gallus gallus	NA	HiSeq X Ten	not collected	NHCFI05603	PAIRED	RANDOM	METAGENOMIC	chicken gut metagenome	ILLUMINA	2017-11-26T00:00:00Z	NA	2018-04-11T05:38:00Z	2	NHCFI05603	SRP125653	NA	None	56-day	female	ileum	digesta from one chicken (biological replicate 3)	poultry	gut	digesta	NA	China	NA	NA	NA	NA	NA
SRR6323520	WGS	292	4697664620	PRJNA417359	SAMN08009891	Metagenome or environmental	1786742937	AGRICULTURAL GENOMICS INSTITUTE AT SHENZHEN, CHINESE ACADEMY OF AGRICULTURAL SCIENCES	2015-03-09	public	fastq,run.zq,sra	gs,ncbi,s3	gs.US,ncbi.public,s3.us-east-1	SRX3423200	China	Asia	China:Henan	Gallus gallus	NA	HiSeq X Ten	not collected	DHKFI23503	PAIRED	RANDOM	METAGENOMIC	chicken gut metagenome	ILLUMINA	2017-11-26T00:00:00Z	NA	2018-04-11T05:58:00Z	2	DHKFI23503	SRP125653	NA	not collected	235-day	female	ileum	digesta from one chicken (biological replicate 3)	poultry	gut	digesta	NA	China	NA	NA	NA	NA	NA
SRR6323521	WGS	238	3894028478	PRJNA417359	SAMN08009892	Metagenome or environmental	1536384329	AGRICULTURAL GENOMICS INSTITUTE AT SHENZHEN, CHINESE ACADEMY OF AGRICULTURAL SCIENCES	2015-03-09	public	fastq,run.zq,sra	gs,ncbi,s3	gs.US,ncbi.public,s3.us-east-1	SRX3423199	China	Asia	China:Henan	Gallus gallus	NA	Illumina HiSeq 2500	not collected	DHKFJ23501	PAIRED	RANDOM	METAGENOMIC	chicken gut metagenome	ILLUMINA	2017-11-26T00:00:00Z	NA	2018-04-11T05:54:00Z	2	DHKFJ23501	SRP125653	NA	not collected	235-day	female	jejunum	digesta from one chicken (biological replicate 1)	poultry	gut	digesta	NA	China	NA	NA	NA	NA	NA
SRR6323522	WGS	246	4127284655	PRJNA417359	SAMN08009887	Metagenome or environmental	1506778468	AGRICULTURAL GENOMICS INSTITUTE AT SHENZHEN, CHINESE ACADEMY OF AGRICULTURAL SCIENCES	2015-03-09	public	fastq,run.zq,sra	gs,ncbi,s3	gs.US,ncbi.public,s3.us-east-1	SRX3423198	China	Asia	China:Henan	Gallus gallus	NA	Illumina HiSeq 2500	not collected	DHKFD23502	PAIRED	RANDOM	METAGENOMIC	chicken gut metagenome	ILLUMINA	2017-11-26T00:00:00Z	NA	2018-04-11T05:49:00Z	2	DHKFD23502	SRP125653	NA	not collected	235-day	female	duodenum	digesta from one chicken (biological replicate 2)	poultry	gut	digesta	NA	China	NA	NA	NA	NA	NA
SRR6323523	WGS	293	3728587996	PRJNA417359	SAMN08009888	Metagenome or environmental	1421559539	AGRICULTURAL GENOMICS INSTITUTE AT SHENZHEN, CHINESE ACADEMY OF AGRICULTURAL SCIENCES	2015-03-09	public	fastq,run.zq,sra	gs,ncbi,s3	gs.US,ncbi.public,s3.us-east-1	SRX3423197	China	Asia	China:Henan	Gallus gallus	NA	HiSeq X Ten	not collected	DHKFD23503	PAIRED	RANDOM	METAGENOMIC	chicken gut metagenome	ILLUMINA	2017-11-26T00:00:00Z	NA	2018-04-11T05:43:00Z	2	DHKFD23503	SRP125653	NA	not collected	235-day	female	duodenum	digesta from one chicken (biological replicate 3)	poultry	gut	digesta	NA	China	NA	NA	NA	NA	NA
SRR6323524	WGS	246	4418626140	PRJNA417359	SAMN08009889	Metagenome or environmental	1649449613	AGRICULTURAL GENOMICS INSTITUTE AT SHENZHEN, CHINESE ACADEMY OF AGRICULTURAL SCIENCES	2015-03-09	public	fastq,run.zq,sra	gs,ncbi,s3	gs.US,ncbi.public,s3.us-east-1	SRX3423196	China	Asia	China:Henan	Gallus gallus	NA	Illumina HiSeq 2500	not collected	DHKFI23501	PAIRED	RANDOM	METAGENOMIC	chicken gut metagenome	ILLUMINA	2017-11-26T00:00:00Z	NA	2018-04-11T06:08:00Z	2	DHKFI23501	SRP125653	NA	not collected	235-day	female	ileum	digesta from one chicken (biological replicate 1)	poultry	gut	digesta	NA	China	NA	NA	NA	NA	NA
SRR6323525	WGS	293	4710637529	PRJNA417359	SAMN08009890	Metagenome or environmental	1781266185	AGRICULTURAL GENOMICS INSTITUTE AT SHENZHEN, CHINESE ACADEMY OF AGRICULTURAL SCIENCES	2015-03-09	public	fastq,run.zq,sra	gs,ncbi,s3	gs.US,ncbi.public,s3.us-east-1	SRX3423195	China	Asia	China:Henan	Gallus gallus	NA	HiSeq X Ten	not collected	DHKFI23502	PAIRED	RANDOM	METAGENOMIC	chicken gut metagenome	ILLUMINA	2017-11-26T00:00:00Z	NA	2018-04-11T05:59:00Z	2	DHKFI23502	SRP125653	NA	not collected	235-day	female	ileum	digesta from one chicken (biological replicate 2)	poultry	gut	digesta	NA	China	NA	NA	NA	NA	NA
SRR6323526	WGS	246	4503912968	PRJNA417359	SAMN08009883	Metagenome or environmental	1700571982	AGRICULTURAL GENOMICS INSTITUTE AT SHENZHEN, CHINESE ACADEMY OF AGRICULTURAL SCIENCES	2015-03-09	public	fastq,run.zq,sra	gs,ncbi,s3	gs.US,ncbi.public,s3.us-east-1	SRX3423194	China	Asia	China:Henan	Gallus gallus	NA	Illumina HiSeq 2500	not collected	DHKFC23501	PAIRED	RANDOM	METAGENOMIC	chicken gut metagenome	ILLUMINA	2017-11-26T00:00:00Z	NA	2018-04-10T18:10:00Z	2	DHKFC23501	SRP125653	NA	not collected	235-day	female	caeca	digesta from one chicken (biological replicate 1)	poultry	gut	digesta	NA	China	NA	NA	NA	NA	NA
SRR6323527	WGS	293	6173612023	PRJNA417359	SAMN08009884	Metagenome or environmental	2361314645	AGRICULTURAL GENOMICS INSTITUTE AT SHENZHEN, CHINESE ACADEMY OF AGRICULTURAL SCIENCES	2015-03-09	public	fastq,run.zq,sra	gs,ncbi,s3	gs.US,ncbi.public,s3.us-east-1	SRX3423193	China	Asia	China:Henan	Gallus gallus	NA	HiSeq X Ten	not collected	DHKFC23502	PAIRED	RANDOM	METAGENOMIC	chicken gut metagenome	ILLUMINA	2017-11-26T00:00:00Z	NA	2018-04-11T06:22:00Z	2	DHKFC23502	SRP125653	NA	not collected	235-day	female	caeca	digesta from one chicken (biological replicate 2)	poultry	gut	digesta	NA	China	NA	NA	NA	NA	NA
SRR6323528	WGS	292	5166270059	PRJNA417359	SAMN08009885	Metagenome or environmental	2026373083	AGRICULTURAL GENOMICS INSTITUTE AT SHENZHEN, CHINESE ACADEMY OF AGRICULTURAL SCIENCES	2015-03-09	public	fastq,run.zq,sra	gs,ncbi,s3	gs.US,ncbi.public,s3.us-east-1	SRX3423192	China	Asia	China:Henan	Gallus gallus	NA	HiSeq X Ten	not collected	DHKFC23503	PAIRED	RANDOM	METAGENOMIC	chicken gut metagenome	ILLUMINA	2017-11-26T00:00:00Z	NA	2018-04-11T06:07:00Z	2	DHKFC23503	SRP125653	NA	not collected	235-day	female	caeca	digesta from one chicken (biological replicate 3)	poultry	gut	digesta	NA	China	NA	NA	NA	NA	NA
SRR6323529	WGS	247	2404137994	PRJNA417359	SAMN08009886	Metagenome or environmental	884703074	AGRICULTURAL GENOMICS INSTITUTE AT SHENZHEN, CHINESE ACADEMY OF AGRICULTURAL SCIENCES	2015-03-09	public	fastq,run.zq,sra	gs,ncbi,s3	gs.US,ncbi.public,s3.us-east-1	SRX3423191	China	Asia	China:Henan	Gallus gallus	NA	Illumina HiSeq 2500	not collected	DHKFD23501	PAIRED	RANDOM	METAGENOMIC	chicken gut metagenome	ILLUMINA	2017-11-26T00:00:00Z	NA	2018-04-10T17:31:00Z	2	DHKFD23501	SRP125653	NA	not collected	235-day	female	duodenum	digesta from one chicken (biological replicate 1)	poultry	gut	digesta	NA	China	NA	NA	NA	NA	NA
SRR6323530	WGS	287	2525881484	PRJNA417359	SAMN08010228	Metagenome or environmental	1076702426	AGRICULTURAL GENOMICS INSTITUTE AT SHENZHEN, CHINESE ACADEMY OF AGRICULTURAL SCIENCES	2015-02-09	public	fastq,run.zq,sra	gs,ncbi,s3	gs.US,ncbi.public,s3.us-east-1	SRX3423190	China	Asia	China:Hunan	Gallus gallus	NA	HiSeq X Ten	not collected	NHCFI04200	PAIRED	RANDOM	METAGENOMIC	chicken gut metagenome	ILLUMINA	2017-11-26T00:00:00Z	NA	2018-04-11T05:17:00Z	2	NHCFI04200	SRP125653	NA	None	42-day	female	ileum	pooled digesta from five chickens	poultry	gut	digesta	NA	China	NA	NA	NA	NA	NA
SRR6323531	WGS	287	4685384187	PRJNA417359	SAMN08010227	Metagenome or environmental	1972942437	AGRICULTURAL GENOMICS INSTITUTE AT SHENZHEN, CHINESE ACADEMY OF AGRICULTURAL SCIENCES	19/08/2015	public	fastq,run.zq,sra	gs,ncbi,s3	gs.US,ncbi.public,s3.us-east-1	SRX3423189	China	Asia	China:Hunan	Gallus gallus	NA	HiSeq X Ten	not collected	NHCFI02800	PAIRED	RANDOM	METAGENOMIC	chicken gut metagenome	ILLUMINA	2017-11-26T00:00:00Z	NA	2018-04-10T18:06:00Z	2	NHCFI02800	SRP125653	NA	None	28-day	female	ileum	pooled digesta from five chickens	poultry	gut	digesta	NA	China	NA	NA	NA	NA	NA
SRR6323532	WGS	288	2549156615	PRJNA417359	SAMN08010071	Metagenome or environmental	1060306550	AGRICULTURAL GENOMICS INSTITUTE AT SHENZHEN, CHINESE ACADEMY OF AGRICULTURAL SCIENCES	2015-05-08	public	sra,fastq,run.zq	gs,ncbi,s3	gs.US,ncbi.public,s3.us-east-1	SRX3423188	China	Asia	China:Hunan	Gallus gallus	NA	HiSeq X Ten	not collected	LHCFD01400	PAIRED	RANDOM	METAGENOMIC	chicken gut metagenome	ILLUMINA	2017-11-26T00:00:00Z	NA	2018-04-11T05:18:00Z	2	LHCFD01400	SRP125653	NA	15 mg/kg Sangrovit¬Æ (Macleaya cordata extract 3.75% w/w premix)	14-day	female	duodenum	pooled digesta from five chickens	poultry	gut	digesta	NA	China	NA	NA	NA	NA	NA
SRR6323533	WGS	287	2483313089	PRJNA417359	SAMN08010072	Metagenome or environmental	1012956143	AGRICULTURAL GENOMICS INSTITUTE AT SHENZHEN, CHINESE ACADEMY OF AGRICULTURAL SCIENCES	19/08/2015	public	fastq,run.zq,sra	gs,ncbi,s3	gs.US,ncbi.public,s3.us-east-1	SRX3423187	China	Asia	China:Hunan	Gallus gallus	NA	HiSeq X Ten	not collected	LHCFD02800	PAIRED	RANDOM	METAGENOMIC	chicken gut metagenome	ILLUMINA	2017-11-26T00:00:00Z	NA	2018-04-11T05:30:00Z	2	LHCFD02800	SRP125653	NA	15 mg/kg Sangrovit¬Æ (Macleaya cordata extract 3.75% w/w premix)	28-day	female	duodenum	pooled digesta from five chickens	poultry	gut	digesta	NA	China	NA	NA	NA	NA	NA
SRR6323534	WGS	291	3336525556	PRJNA417359	SAMN08010006	Metagenome or environmental	1265508147	AGRICULTURAL GENOMICS INSTITUTE AT SHENZHEN, CHINESE ACADEMY OF AGRICULTURAL SCIENCES	16/09/2015	public	fastq,run.zq,sra	gs,ncbi,s3	gs.US,ncbi.public,s3.us-east-1	SRX3423186	China	Asia	China:Hunan	Gallus gallus	NA	HiSeq X Ten	not collected	HHCFD05603	PAIRED	RANDOM	METAGENOMIC	chicken gut metagenome	ILLUMINA	2017-11-26T00:00:00Z	NA	2018-04-11T05:31:00Z	2	HHCFD05603	SRP125653	NA	150 mg/kg Sangrovit¬Æ (Macleaya cordata extract 3.75% w/w premix)	56-day	female	duodenum	digesta from one chicken (biological replicate 3)	poultry	gut	digesta	NA	China	NA	NA	NA	NA	NA
SRR6323535	WGS	292	5136066794	PRJNA417359	SAMN08010005	Metagenome or environmental	1968585233	AGRICULTURAL GENOMICS INSTITUTE AT SHENZHEN, CHINESE ACADEMY OF AGRICULTURAL SCIENCES	16/09/2015	public	fastq,run.zq,sra	gs,ncbi,s3	gs.US,ncbi.public,s3.us-east-1	SRX3423185	China	Asia	China:Hunan	Gallus gallus	NA	HiSeq X Ten	not collected	HHCFD05602	PAIRED	RANDOM	METAGENOMIC	chicken gut metagenome	ILLUMINA	2017-11-26T00:00:00Z	NA	2018-04-10T18:13:00Z	2	HHCFD05602	SRP125653	NA	150 mg/kg Sangrovit¬Æ (Macleaya cordata extract 3.75% w/w premix)	56-day	female	duodenum	digesta from one chicken (biological replicate 2)	poultry	gut	digesta	NA	China	NA	NA	NA	NA	NA
SRR6323536	WGS	287	3057772293	PRJNA417359	SAMN08010008	Metagenome or environmental	1286664319	AGRICULTURAL GENOMICS INSTITUTE AT SHENZHEN, CHINESE ACADEMY OF AGRICULTURAL SCIENCES	2015-05-08	public	fastq,run.zq,sra	gs,ncbi,s3	gs.US,ncbi.public,s3.us-east-1	SRX3423184	China	Asia	China:Hunan	Gallus gallus	NA	HiSeq X Ten	not collected	HHCFI01400	PAIRED	RANDOM	METAGENOMIC	chicken gut metagenome	ILLUMINA	2017-11-26T00:00:00Z	NA	2018-04-11T05:28:00Z	2	HHCFI01400	SRP125653	NA	150 mg/kg Sangrovit¬Æ (Macleaya cordata extract 3.75% w/w premix)	14-day	female	ileum	pooled digesta from five chickens	poultry	gut	digesta	NA	China	NA	NA	NA	NA	NA
SRR6323537	WGS	288	1892689006	PRJNA417359	SAMN08010007	Metagenome or environmental	788298474	AGRICULTURAL GENOMICS INSTITUTE AT SHENZHEN, CHINESE ACADEMY OF AGRICULTURAL SCIENCES	29/07/2015	public	fastq,run.zq,sra	gs,ncbi,s3	gs.US,ncbi.public,s3.us-east-1	SRX3423183	China	Asia	China:Hunan	Gallus gallus	NA	HiSeq X Ten	not collected	HHCFI00700	PAIRED	RANDOM	METAGENOMIC	chicken gut metagenome	ILLUMINA	2017-11-26T00:00:00Z	NA	2018-04-11T05:02:00Z	2	HHCFI00700	SRP125653	NA	150 mg/kg Sangrovit¬Æ (Macleaya cordata extract 3.75% w/w premix)	7-day	female	ileum	pooled digesta from five chickens	poultry	gut	digesta	NA	China	NA	NA	NA	NA	NA
SRR6323538	WGS	287	3567713717	PRJNA417359	SAMN08010010	Metagenome or environmental	1526678606	AGRICULTURAL GENOMICS INSTITUTE AT SHENZHEN, CHINESE ACADEMY OF AGRICULTURAL SCIENCES	2015-02-09	public	fastq,run.zq,sra	gs,ncbi,s3	gs.US,ncbi.public,s3.us-east-1	SRX3423182	China	Asia	China:Hunan	Gallus gallus	NA	HiSeq X Ten	not collected	HHCFI04200	PAIRED	RANDOM	METAGENOMIC	chicken gut metagenome	ILLUMINA	2017-11-26T00:00:00Z	NA	2018-04-10T17:42:00Z	2	HHCFI04200	SRP125653	NA	150 mg/kg Sangrovit¬Æ (Macleaya cordata extract 3.75% w/w premix)	42-day	female	ileum	pooled digesta from five chickens	poultry	gut	digesta	NA	China	NA	NA	NA	NA	NA
SRR6323539	WGS	289	9692975094	PRJNA417359	SAMN08010009	Metagenome or environmental	4035878462	AGRICULTURAL GENOMICS INSTITUTE AT SHENZHEN, CHINESE ACADEMY OF AGRICULTURAL SCIENCES	19/08/2015	public	fastq,run.zq,sra	gs,ncbi,s3	gs.US,ncbi.public,s3.us-east-1	SRX3423181	China	Asia	China:Hunan	Gallus gallus	NA	HiSeq X Ten	not collected	HHCFI02800	PAIRED	RANDOM	METAGENOMIC	chicken gut metagenome	ILLUMINA	2017-11-26T00:00:00Z	NA	2018-04-11T07:10:00Z	2	HHCFI02800	SRP125653	NA	150 mg/kg Sangrovit¬Æ (Macleaya cordata extract 3.75% w/w premix)	28-day	female	ileum	pooled digesta from five chickens	poultry	gut	digesta	NA	China	NA	NA	NA	NA	NA
SRR6323540	WGS	289	4355591125	PRJNA417359	SAMN08010063	Metagenome or environmental	1794188829	AGRICULTURAL GENOMICS INSTITUTE AT SHENZHEN, CHINESE ACADEMY OF AGRICULTURAL SCIENCES	29/07/2015	public	fastq,run.zq,sra	gs,ncbi,s3	gs.US,ncbi.public,s3.us-east-1	SRX3423180	China	Asia	China:Hunan	Gallus gallus	NA	HiSeq X Ten	not collected	LHCFC00700	PAIRED	RANDOM	METAGENOMIC	chicken gut metagenome	ILLUMINA	2017-11-26T00:00:00Z	NA	2018-04-11T05:53:00Z	2	LHCFC00700	SRP125653	NA	15 mg/kg Sangrovit¬Æ (Macleaya cordata extract 3.75% w/w premix)	7-day	female	caeca	pooled digesta from five chickens	poultry	gut	digesta	NA	China	NA	NA	NA	NA	NA
SRR6323541	WGS	294	5273181204	PRJNA417359	SAMN08010011	Metagenome or environmental	1978452987	AGRICULTURAL GENOMICS INSTITUTE AT SHENZHEN, CHINESE ACADEMY OF AGRICULTURAL SCIENCES	16/09/2015	public	fastq,run.zq,sra	gs,ncbi,s3	gs.US,ncbi.public,s3.us-east-1	SRX3423179	China	Asia	China:Hunan	Gallus gallus	NA	HiSeq X Ten	not collected	HHCFI05601	PAIRED	RANDOM	METAGENOMIC	chicken gut metagenome	ILLUMINA	2017-11-26T00:00:00Z	NA	2018-04-11T06:06:00Z	2	HHCFI05601	SRP125653	NA	150 mg/kg Sangrovit¬Æ (Macleaya cordata extract 3.75% w/w premix)	56-day	female	ileum	digesta from one chicken (biological replicate 1)	poultry	gut	digesta	NA	China	NA	NA	NA	NA	NA
SRR6323542	WGS	288	4116485546	PRJNA417359	SAMN08010065	Metagenome or environmental	1696253145	AGRICULTURAL GENOMICS INSTITUTE AT SHENZHEN, CHINESE ACADEMY OF AGRICULTURAL SCIENCES	19/08/2015	public	fastq,run.zq,sra	gs,ncbi,s3	gs.US,ncbi.public,s3.us-east-1	SRX3423178	China	Asia	China:Hunan	Gallus gallus	NA	HiSeq X Ten	not collected	LHCFC02800	PAIRED	RANDOM	METAGENOMIC	chicken gut metagenome	ILLUMINA	2017-11-26T00:00:00Z	NA	2018-04-11T05:49:00Z	2	LHCFC02800	SRP125653	NA	15 mg/kg Sangrovit¬Æ (Macleaya cordata extract 3.75% w/w premix)	28-day	female	caeca	pooled digesta from five chickens	poultry	gut	digesta	NA	China	NA	NA	NA	NA	NA
SRR6323543	WGS	288	5472310394	PRJNA417359	SAMN08010066	Metagenome or environmental	2299567575	AGRICULTURAL GENOMICS INSTITUTE AT SHENZHEN, CHINESE ACADEMY OF AGRICULTURAL SCIENCES	2015-02-09	public	fastq,run.zq,sra	gs,ncbi,s3	gs.US,ncbi.public,s3.us-east-1	SRX3423177	China	Asia	China:Hunan	Gallus gallus	NA	HiSeq X Ten	not collected	LHCFC04200	PAIRED	RANDOM	METAGENOMIC	chicken gut metagenome	ILLUMINA	2017-11-26T00:00:00Z	NA	2018-04-11T06:10:00Z	2	LHCFC04200	SRP125653	NA	15 mg/kg Sangrovit¬Æ (Macleaya cordata extract 3.75% w/w premix)	42-day	female	caeca	pooled digesta from five chickens	poultry	gut	digesta	NA	China	NA	NA	NA	NA	NA
SRR6323544	WGS	291	6421944630	PRJNA417359	SAMN08010067	Metagenome or environmental	2505855863	AGRICULTURAL GENOMICS INSTITUTE AT SHENZHEN, CHINESE ACADEMY OF AGRICULTURAL SCIENCES	16/09/2015	public	fastq,run.zq,sra	gs,ncbi,s3	gs.US,ncbi.public,s3.us-east-1	SRX3423176	China	Asia	China:Hunan	Gallus gallus	NA	HiSeq X Ten	not collected	LHCFC05601	PAIRED	RANDOM	METAGENOMIC	chicken gut metagenome	ILLUMINA	2017-11-26T00:00:00Z	NA	2018-04-11T06:25:00Z	2	LHCFC05601	SRP125653	NA	15 mg/kg Sangrovit¬Æ (Macleaya cordata extract 3.75% w/w premix)	56-day	female	caeca	digesta from one chicken (biological replicate 1)	poultry	gut	digesta	NA	China	NA	NA	NA	NA	NA
SRR6323545	WGS	293	6416177703	PRJNA417359	SAMN08010068	Metagenome or environmental	2469840504	AGRICULTURAL GENOMICS INSTITUTE AT SHENZHEN, CHINESE ACADEMY OF AGRICULTURAL SCIENCES	16/09/2015	public	fastq,run.zq,sra	gs,ncbi,s3	gs.US,ncbi.public,s3.us-east-1	SRX3423175	China	Asia	China:Hunan	Gallus gallus	NA	HiSeq X Ten	not collected	LHCFC05602	PAIRED	RANDOM	METAGENOMIC	chicken gut metagenome	ILLUMINA	2017-11-26T00:00:00Z	NA	2018-04-11T06:32:00Z	2	LHCFC05602	SRP125653	NA	15 mg/kg Sangrovit¬Æ (Macleaya cordata extract 3.75% w/w premix)	56-day	female	caeca	digesta from one chicken (biological replicate 2)	poultry	gut	digesta	NA	China	NA	NA	NA	NA	NA
SRR6323546	WGS	293	6191719123	PRJNA417359	SAMN08010069	Metagenome or environmental	2357171970	AGRICULTURAL GENOMICS INSTITUTE AT SHENZHEN, CHINESE ACADEMY OF AGRICULTURAL SCIENCES	16/09/2015	public	fastq,run.zq,sra	gs,ncbi,s3	gs.US,ncbi.public,s3.us-east-1	SRX3423174	China	Asia	China:Hunan	Gallus gallus	NA	HiSeq X Ten	not collected	LHCFC05603	PAIRED	RANDOM	METAGENOMIC	chicken gut metagenome	ILLUMINA	2017-11-26T00:00:00Z	NA	2018-04-11T06:23:00Z	2	LHCFC05603	SRP125653	NA	15 mg/kg Sangrovit¬Æ (Macleaya cordata extract 3.75% w/w premix)	56-day	female	caeca	digesta from one chicken (biological replicate 3)	poultry	gut	digesta	NA	China	NA	NA	NA	NA	NA
SRR6323547	WGS	278	669168915	PRJNA417359	SAMN08010070	Metagenome or environmental	279680043	AGRICULTURAL GENOMICS INSTITUTE AT SHENZHEN, CHINESE ACADEMY OF AGRICULTURAL SCIENCES	29/07/2015	public	fastq,run.zq,sra	gs,ncbi,s3	gs.US,ncbi.public,s3.us-east-1	SRX3423173	China	Asia	China:Hunan	Gallus gallus	NA	HiSeq X Ten	not collected	LHCFD00700	PAIRED	RANDOM	METAGENOMIC	chicken gut metagenome	ILLUMINA	2017-11-26T00:00:00Z	NA	2018-04-11T04:41:00Z	2	LHCFD00700	SRP125653	NA	15 mg/kg Sangrovit¬Æ (Macleaya cordata extract 3.75% w/w premix)	7-day	female	duodenum	pooled digesta from five chickens	poultry	gut	digesta	NA	China	NA	NA	NA	NA	NA
SRR6323548	WGS	271	3025082906	PRJNA417359	SAMN08010206	Metagenome or environmental	1372517746	AGRICULTURAL GENOMICS INSTITUTE AT SHENZHEN, CHINESE ACADEMY OF AGRICULTURAL SCIENCES	26/11/2016	public	fastq,run.zq,sra	gs,ncbi,s3	gs.US,ncbi.public,s3.us-east-1	SRX3423172	China	Asia	China:Beijing	Gallus gallus	NA	HiSeq X Ten	not collected	NBJMR04202	PAIRED	RANDOM	METAGENOMIC	chicken gut metagenome	ILLUMINA	2017-11-26T00:00:00Z	NA	2018-04-11T05:30:00Z	2	NBJMR04202	SRP125653	NA	None	42-day	male	colorectum	digesta from one chicken (biological replicate 2)	poultry	gut	digesta	NA	China	NA	NA	NA	NA	NA
SRR6323549	WGS	272	2954767647	PRJNA417359	SAMN08010205	Metagenome or environmental	1328508344	AGRICULTURAL GENOMICS INSTITUTE AT SHENZHEN, CHINESE ACADEMY OF AGRICULTURAL SCIENCES	26/11/2016	public	fastq,run.zq,sra	gs,ncbi,s3	gs.US,ncbi.public,s3.us-east-1	SRX3423171	China	Asia	China:Beijing	Gallus gallus	NA	HiSeq X Ten	not collected	NBJMR04201	PAIRED	RANDOM	METAGENOMIC	chicken gut metagenome	ILLUMINA	2017-11-26T00:00:00Z	NA	2018-04-11T05:29:00Z	2	NBJMR04201	SRP125653	NA	None	42-day	male	colorectum	digesta from one chicken (biological replicate 1)	poultry	gut	digesta	NA	China	NA	NA	NA	NA	NA
SRR6323550	WGS	282	3029770609	PRJNA417359	SAMN08010204	Metagenome or environmental	1344154617	AGRICULTURAL GENOMICS INSTITUTE AT SHENZHEN, CHINESE ACADEMY OF AGRICULTURAL SCIENCES	26/11/2016	public	fastq,run.zq,sra	gs,ncbi,s3	gs.US,ncbi.public,s3.us-east-1	SRX3423170	China	Asia	China:Beijing	Gallus gallus	NA	HiSeq X Ten	not collected	NBJMR04200	PAIRED	RANDOM	METAGENOMIC	chicken gut metagenome	ILLUMINA	2017-11-26T00:00:00Z	NA	2018-04-11T05:30:00Z	2	NBJMR04200	SRP125653	NA	None	42-day	male	colorectum	pooled digesta from five chickens	poultry	gut	digesta	NA	China	NA	NA	NA	NA	NA
SRR6323551	WGS	283	2870228903	PRJNA417359	SAMN08010203	Metagenome or environmental	1274520741	AGRICULTURAL GENOMICS INSTITUTE AT SHENZHEN, CHINESE ACADEMY OF AGRICULTURAL SCIENCES	2016-12-11	public	fastq,run.zq,sra	gs,ncbi,s3	gs.US,ncbi.public,s3.us-east-1	SRX3423169	China	Asia	China:Beijing	Gallus gallus	NA	HiSeq X Ten	not collected	NBJMR02800	PAIRED	RANDOM	METAGENOMIC	chicken gut metagenome	ILLUMINA	2017-11-26T00:00:00Z	NA	2018-04-11T05:25:00Z	2	NBJMR02800	SRP125653	NA	None	28-day	male	colorectum	pooled digesta from five chickens	poultry	gut	digesta	NA	China	NA	NA	NA	NA	NA
SRR6323552	WGS	288	4842154712	PRJNA417359	SAMN08010210	Metagenome or environmental	2000916471	AGRICULTURAL GENOMICS INSTITUTE AT SHENZHEN, CHINESE ACADEMY OF AGRICULTURAL SCIENCES	2015-05-08	public	fastq,run.zq,sra	gs,ncbi,s3	gs.US,ncbi.public,s3.us-east-1	SRX3423168	China	Asia	China:Hunan	Gallus gallus	NA	HiSeq X Ten	not collected	NHCFC01400	PAIRED	RANDOM	METAGENOMIC	chicken gut metagenome	ILLUMINA	2017-11-26T00:00:00Z	NA	2018-04-11T06:10:00Z	2	NHCFC01400	SRP125653	NA	None	14-day	female	caeca	pooled digesta from five chickens	poultry	gut	digesta	NA	China	NA	NA	NA	NA	NA
SRR6323553	WGS	286	3997294529	PRJNA417359	SAMN08010209	Metagenome or environmental	1676706580	AGRICULTURAL GENOMICS INSTITUTE AT SHENZHEN, CHINESE ACADEMY OF AGRICULTURAL SCIENCES	29/07/2015	public	fastq,run.zq,sra	gs,ncbi,s3	gs.US,ncbi.public,s3.us-east-1	SRX3423167	China	Asia	China:Hunan	Gallus gallus	NA	HiSeq X Ten	not collected	NHCFC00700	PAIRED	RANDOM	METAGENOMIC	chicken gut metagenome	ILLUMINA	2017-11-26T00:00:00Z	NA	2018-04-11T05:46:00Z	2	NHCFC00700	SRP125653	NA	None	7-day	female	caeca	pooled digesta from five chickens	poultry	gut	digesta	NA	China	NA	NA	NA	NA	NA
SRR6323554	WGS	288	3160035747	PRJNA417359	SAMN08010208	Metagenome or environmental	1304532308	AGRICULTURAL GENOMICS INSTITUTE AT SHENZHEN, CHINESE ACADEMY OF AGRICULTURAL SCIENCES	23/07/2015	public	fastq,run.zq,sra	gs,ncbi,s3	gs.US,ncbi.public,s3.us-east-1	SRX3423166	China	Asia	China:Hunan	Gallus gallus	NA	HiSeq X Ten	not collected	NHCFC00100	PAIRED	RANDOM	METAGENOMIC	chicken gut metagenome	ILLUMINA	2017-11-26T00:00:00Z	NA	2018-04-11T05:32:00Z	2	NHCFC00100	SRP125653	NA	None	1-day	female	caeca	pooled digesta from five chickens	poultry	gut	digesta	NA	China	NA	NA	NA	NA	NA
SRR6323555	WGS	265	1831109574	PRJNA417359	SAMN08010207	Metagenome or environmental	835732571	AGRICULTURAL GENOMICS INSTITUTE AT SHENZHEN, CHINESE ACADEMY OF AGRICULTURAL SCIENCES	26/11/2016	public	fastq,run.zq,sra	gs,ncbi,s3	gs.US,ncbi.public,s3.us-east-1	SRX3423165	China	Asia	China:Beijing	Gallus gallus	NA	HiSeq X Ten	not collected	NBJMR04203	PAIRED	RANDOM	METAGENOMIC	chicken gut metagenome	ILLUMINA	2017-11-26T00:00:00Z	NA	2018-04-11T05:07:00Z	2	NBJMR04203	SRP125653	NA	None	42-day	male	colorectum	digesta from one chicken (biological replicate 3)	poultry	gut	digesta	NA	China	NA	NA	NA	NA	NA
SRR6323556	WGS	287	4585269043	PRJNA417359	SAMN08010212	Metagenome or environmental	1918275648	AGRICULTURAL GENOMICS INSTITUTE AT SHENZHEN, CHINESE ACADEMY OF AGRICULTURAL SCIENCES	2015-02-09	public	fastq,run.zq,sra	gs,ncbi,s3	gs.US,ncbi.public,s3.us-east-1	SRX3423164	China	Asia	China:Hunan	Gallus gallus	NA	HiSeq X Ten	not collected	NHCFC04200	PAIRED	RANDOM	METAGENOMIC	chicken gut metagenome	ILLUMINA	2017-11-26T00:00:00Z	NA	2018-04-11T10:33:00Z	2	NHCFC04200	SRP125653	NA	None	42-day	female	caeca	pooled digesta from five chickens	poultry	gut	digesta	NA	China	NA	NA	NA	NA	NA
SRR6323557	WGS	287	5904412609	PRJNA417359	SAMN08010211	Metagenome or environmental	2501795568	AGRICULTURAL GENOMICS INSTITUTE AT SHENZHEN, CHINESE ACADEMY OF AGRICULTURAL SCIENCES	19/08/2015	public	fastq,run.zq,sra	gs,ncbi,s3	gs.US,ncbi.public,s3.us-east-1	SRX3423163	China	Asia	China:Hunan	Gallus gallus	NA	HiSeq X Ten	not collected	NHCFC02800	PAIRED	RANDOM	METAGENOMIC	chicken gut metagenome	ILLUMINA	2017-11-26T00:00:00Z	NA	2018-04-11T10:23:00Z	2	NHCFC02800	SRP125653	NA	None	28-day	female	caeca	pooled digesta from five chickens	poultry	gut	digesta	NA	China	NA	NA	NA	NA	NA
SRR6323559	WGS	273	3481858199	PRJNA417359	SAMN08009978	Metagenome or environmental	1557737834	AGRICULTURAL GENOMICS INSTITUTE AT SHENZHEN, CHINESE ACADEMY OF AGRICULTURAL SCIENCES	26/11/2016	public	fastq,run.zq,sra	gs,ncbi,s3	gs.US,ncbi.public,s3.us-east-1	SRX3423161	China	Asia	China:Beijing	Gallus gallus	NA	HiSeq X Ten	not collected	HBJMI04203	PAIRED	RANDOM	METAGENOMIC	chicken gut metagenome	ILLUMINA	2017-11-26T00:00:00Z	NA	2018-04-11T10:19:00Z	2	HBJMI04203	SRP125653	NA	150 mg/kg Sangrovit¬Æ (Macleaya cordata extract 3.75% w/w premix)	42-day	male	ileum	digesta from one chicken (biological replicate 3)	poultry	gut	digesta	NA	China	NA	NA	NA	NA	NA
SRR6323560	WGS	266	93752177	PRJNA417359	SAMN08009979	Metagenome or environmental	43081918	AGRICULTURAL GENOMICS INSTITUTE AT SHENZHEN, CHINESE ACADEMY OF AGRICULTURAL SCIENCES	22/10/2016	public	fastq,run.zq,sra	gs,ncbi,s3	gs.US,ncbi.public,s3.us-east-1	SRX3423160	China	Asia	China:Beijing	Gallus gallus	NA	HiSeq X Ten	not collected	HBJMJ00700	PAIRED	RANDOM	METAGENOMIC	chicken gut metagenome	ILLUMINA	2017-11-26T00:00:00Z	NA	2018-04-11T09:12:00Z	2	HBJMJ00700	SRP125653	NA	150 mg/kg Sangrovit¬Æ (Macleaya cordata extract 3.75% w/w premix)	7-day	male	jejunum	pooled digesta from five chickens	poultry	gut	digesta	NA	China	NA	NA	NA	NA	NA
SRR6323561	WGS	275	2731320653	PRJNA417359	SAMN08009980	Metagenome or environmental	1234693398	AGRICULTURAL GENOMICS INSTITUTE AT SHENZHEN, CHINESE ACADEMY OF AGRICULTURAL SCIENCES	29/10/2016	public	fastq,run.zq,sra	gs,ncbi,s3	gs.US,ncbi.public,s3.us-east-1	SRX3423159	China	Asia	China:Beijing	Gallus gallus	NA	HiSeq X Ten	not collected	HBJMJ01400	PAIRED	RANDOM	METAGENOMIC	chicken gut metagenome	ILLUMINA	2017-11-26T00:00:00Z	NA	2018-04-11T09:57:00Z	2	HBJMJ01400	SRP125653	NA	150 mg/kg Sangrovit¬Æ (Macleaya cordata extract 3.75% w/w premix)	14-day	male	jejunum	pooled digesta from five chickens	poultry	gut	digesta	NA	China	NA	NA	NA	NA	NA
SRR6323562	WGS	276	665527719	PRJNA417359	SAMN08009973	Metagenome or environmental	300568799	AGRICULTURAL GENOMICS INSTITUTE AT SHENZHEN, CHINESE ACADEMY OF AGRICULTURAL SCIENCES	29/10/2016	public	fastq,run.zq,sra	gs,ncbi,s3	gs.US,ncbi.public,s3.us-east-1	SRX3423158	China	Asia	China:Beijing	Gallus gallus	NA	HiSeq X Ten	not collected	HBJMI01400	PAIRED	RANDOM	METAGENOMIC	chicken gut metagenome	ILLUMINA	2017-11-26T00:00:00Z	NA	2018-04-11T09:23:00Z	2	HBJMI01400	SRP125653	NA	150 mg/kg Sangrovit¬Æ (Macleaya cordata extract 3.75% w/w premix)	14-day	male	ileum	pooled digesta from five chickens	poultry	gut	digesta	NA	China	NA	NA	NA	NA	NA
SRR6323563	WGS	280	3865004461	PRJNA417359	SAMN08009974	Metagenome or environmental	1696420401	AGRICULTURAL GENOMICS INSTITUTE AT SHENZHEN, CHINESE ACADEMY OF AGRICULTURAL SCIENCES	2016-12-11	public	fastq,run.zq,sra	gs,ncbi,s3	gs.US,ncbi.public,s3.us-east-1	SRX3423157	China	Asia	China:Beijing	Gallus gallus	NA	HiSeq X Ten	not collected	HBJMI02800	PAIRED	RANDOM	METAGENOMIC	chicken gut metagenome	ILLUMINA	2017-11-26T00:00:00Z	NA	2018-04-11T10:30:00Z	2	HBJMI02800	SRP125653	NA	150 mg/kg Sangrovit¬Æ (Macleaya cordata extract 3.75% w/w premix)	28-day	male	ileum	pooled digesta from five chickens	poultry	gut	digesta	NA	China	NA	NA	NA	NA	NA
SRR6323564	WGS	281	2886110991	PRJNA417359	SAMN08009975	Metagenome or environmental	1284676366	AGRICULTURAL GENOMICS INSTITUTE AT SHENZHEN, CHINESE ACADEMY OF AGRICULTURAL SCIENCES	26/11/2016	public	fastq,run.zq,sra	gs,ncbi,s3	gs.US,ncbi.public,s3.us-east-1	SRX3423156	China	Asia	China:Beijing	Gallus gallus	NA	HiSeq X Ten	not collected	HBJMI04200	PAIRED	RANDOM	METAGENOMIC	chicken gut metagenome	ILLUMINA	2017-11-26T00:00:00Z	NA	2018-04-11T10:07:00Z	2	HBJMI04200	SRP125653	NA	150 mg/kg Sangrovit¬Æ (Macleaya cordata extract 3.75% w/w premix)	42-day	male	ileum	pooled digesta from five chickens	poultry	gut	digesta	NA	China	NA	NA	NA	NA	NA
SRR6323565	WGS	277	4629368017	PRJNA417359	SAMN08009976	Metagenome or environmental	2045445099	AGRICULTURAL GENOMICS INSTITUTE AT SHENZHEN, CHINESE ACADEMY OF AGRICULTURAL SCIENCES	26/11/2016	public	fastq,run.zq,sra	gs,ncbi,s3	gs.US,ncbi.public,s3.us-east-1	SRX3423155	China	Asia	China:Beijing	Gallus gallus	NA	HiSeq X Ten	not collected	HBJMI04201	PAIRED	RANDOM	METAGENOMIC	chicken gut metagenome	ILLUMINA	2017-11-26T00:00:00Z	NA	2018-04-11T10:41:00Z	2	HBJMI04201	SRP125653	NA	150 mg/kg Sangrovit¬Æ (Macleaya cordata extract 3.75% w/w premix)	42-day	male	ileum	digesta from one chicken (biological replicate 1)	poultry	gut	digesta	NA	China	NA	NA	NA	NA	NA
SRR6323566	WGS	285	1690291996	PRJNA417359	SAMN08010140	Metagenome or environmental	709152705	AGRICULTURAL GENOMICS INSTITUTE AT SHENZHEN, CHINESE ACADEMY OF AGRICULTURAL SCIENCES	29/07/2015	public	fastq,run.zq,sra	gs,ncbi,s3	gs.US,ncbi.public,s3.us-east-1	SRX3423154	China	Asia	China:Hunan	Gallus gallus	NA	HiSeq X Ten	not collected	MHCFD00700	PAIRED	RANDOM	METAGENOMIC	chicken gut metagenome	ILLUMINA	2017-11-26T00:00:00Z	NA	2018-04-11T09:43:00Z	2	MHCFD00700	SRP125653	NA	50 mg/kg Sangrovit¬Æ (Macleaya cordata extract 3.75% w/w premix)	7-day	female	duodenum	pooled digesta from five chickens	poultry	gut	digesta	NA	China	NA	NA	NA	NA	NA
SRR6323567	WGS	292	5881064699	PRJNA417359	SAMN08010139	Metagenome or environmental	2269188753	AGRICULTURAL GENOMICS INSTITUTE AT SHENZHEN, CHINESE ACADEMY OF AGRICULTURAL SCIENCES	16/09/2015	public	fastq,run.zq,sra	gs,ncbi,s3	gs.US,ncbi.public,s3.us-east-1	SRX3423153	China	Asia	China:Hunan	Gallus gallus	NA	HiSeq X Ten	not collected	MHCFC05603	PAIRED	RANDOM	METAGENOMIC	chicken gut metagenome	ILLUMINA	2017-11-26T00:00:00Z	NA	2018-04-11T10:56:00Z	2	MHCFC05603	SRP125653	NA	50 mg/kg Sangrovit¬Æ (Macleaya cordata extract 3.75% w/w premix)	56-day	female	caeca	digesta from one chicken (biological replicate 3)	poultry	gut	digesta	NA	China	NA	NA	NA	NA	NA
SRR6323568	WGS	293	5745761659	PRJNA417359	SAMN08010138	Metagenome or environmental	2214024430	AGRICULTURAL GENOMICS INSTITUTE AT SHENZHEN, CHINESE ACADEMY OF AGRICULTURAL SCIENCES	16/09/2015	public	fastq,run.zq,sra	gs,ncbi,s3	gs.US,ncbi.public,s3.us-east-1	SRX3423152	China	Asia	China:Hunan	Gallus gallus	NA	HiSeq X Ten	not collected	MHCFC05602	PAIRED	RANDOM	METAGENOMIC	chicken gut metagenome	ILLUMINA	2017-11-26T00:00:00Z	NA	2018-04-11T10:58:00Z	2	MHCFC05602	SRP125653	NA	50 mg/kg Sangrovit¬Æ (Macleaya cordata extract 3.75% w/w premix)	56-day	female	caeca	digesta from one chicken (biological replicate 2)	poultry	gut	digesta	NA	China	NA	NA	NA	NA	NA
SRR6323569	WGS	247	4119630642	PRJNA417359	SAMN08010137	Metagenome or environmental	1535711428	AGRICULTURAL GENOMICS INSTITUTE AT SHENZHEN, CHINESE ACADEMY OF AGRICULTURAL SCIENCES	16/09/2015	public	fastq,run.zq,sra	gs,ncbi,s3	gs.US,ncbi.public,s3.us-east-1	SRX3423151	China	Asia	China:Hunan	Gallus gallus	NA	Illumina HiSeq 2500	not collected	MHCFC05601	PAIRED	RANDOM	METAGENOMIC	chicken gut metagenome	ILLUMINA	2017-11-26T00:00:00Z	NA	2018-04-11T10:41:00Z	2	MHCFC05601	SRP125653	NA	50 mg/kg Sangrovit¬Æ (Macleaya cordata extract 3.75% w/w premix)	56-day	female	caeca	digesta from one chicken (biological replicate 1)	poultry	gut	digesta	NA	China	NA	NA	NA	NA	NA
SRR6323570	WGS	278	2358926147	PRJNA417359	SAMN08009981	Metagenome or environmental	1055482049	AGRICULTURAL GENOMICS INSTITUTE AT SHENZHEN, CHINESE ACADEMY OF AGRICULTURAL SCIENCES	2016-12-11	public	fastq,run.zq,sra	gs,ncbi,s3	gs.US,ncbi.public,s3.us-east-1	SRX3423150	China	Asia	China:Beijing	Gallus gallus	NA	HiSeq X Ten	not collected	HBJMJ02800	PAIRED	RANDOM	METAGENOMIC	chicken gut metagenome	ILLUMINA	2017-11-26T00:00:00Z	NA	2018-04-11T09:57:00Z	2	HBJMJ02800	SRP125653	NA	150 mg/kg Sangrovit¬Æ (Macleaya cordata extract 3.75% w/w premix)	28-day	male	jejunum	pooled digesta from five chickens	poultry	gut	digesta	NA	China	NA	NA	NA	NA	NA
SRR6323571	WGS	280	2711516178	PRJNA417359	SAMN08009982	Metagenome or environmental	1207633121	AGRICULTURAL GENOMICS INSTITUTE AT SHENZHEN, CHINESE ACADEMY OF AGRICULTURAL SCIENCES	26/11/2016	public	fastq,run.zq,sra	gs,ncbi,s3	gs.US,ncbi.public,s3.us-east-1	SRX3423149	China	Asia	China:Beijing	Gallus gallus	NA	HiSeq X Ten	not collected	HBJMJ04200	PAIRED	RANDOM	METAGENOMIC	chicken gut metagenome	ILLUMINA	2017-11-26T00:00:00Z	NA	2018-04-11T10:03:00Z	2	HBJMJ04200	SRP125653	NA	150 mg/kg Sangrovit¬Æ (Macleaya cordata extract 3.75% w/w premix)	42-day	male	jejunum	pooled digesta from five chickens	poultry	gut	digesta	NA	China	NA	NA	NA	NA	NA
SRR6323572	WGS	288	4646345213	PRJNA417359	SAMN08010134	Metagenome or environmental	1921836317	AGRICULTURAL GENOMICS INSTITUTE AT SHENZHEN, CHINESE ACADEMY OF AGRICULTURAL SCIENCES	2015-05-08	public	fastq,run.zq,sra	gs,ncbi,s3	gs.US,ncbi.public,s3.us-east-1	SRX3423148	China	Asia	China:Hunan	Gallus gallus	NA	HiSeq X Ten	not collected	MHCFC01400	PAIRED	RANDOM	METAGENOMIC	chicken gut metagenome	ILLUMINA	2017-11-26T00:00:00Z	NA	2018-04-11T10:40:00Z	2	MHCFC01400	SRP125653	NA	50 mg/kg Sangrovit¬Æ (Macleaya cordata extract 3.75% w/w premix)	14-day	female	caeca	pooled digesta from five chickens	poultry	gut	digesta	NA	China	NA	NA	NA	NA	NA
SRR6323573	WGS	287	3550419053	PRJNA417359	SAMN08010133	Metagenome or environmental	1502961442	AGRICULTURAL GENOMICS INSTITUTE AT SHENZHEN, CHINESE ACADEMY OF AGRICULTURAL SCIENCES	29/07/2015	public	fastq,run.zq,sra	gs,ncbi,s3	gs.US,ncbi.public,s3.us-east-1	SRX3423147	China	Asia	China:Hunan	Gallus gallus	NA	HiSeq X Ten	not collected	MHCFC00700	PAIRED	RANDOM	METAGENOMIC	chicken gut metagenome	ILLUMINA	2017-11-26T00:00:00Z	NA	2018-04-11T10:17:00Z	2	MHCFC00700	SRP125653	NA	50 mg/kg Sangrovit¬Æ (Macleaya cordata extract 3.75% w/w premix)	7-day	female	caeca	pooled digesta from five chickens	poultry	gut	digesta	NA	China	NA	NA	NA	NA	NA
SRR6323574	WGS	290	4956747099	PRJNA417359	SAMN08009794	Metagenome or environmental	1958212956	AGRICULTURAL GENOMICS INSTITUTE AT SHENZHEN, CHINESE ACADEMY OF AGRICULTURAL SCIENCES	16/09/2015	public	fastq,run.zq,sra	gs,ncbi,s3	gs.US,ncbi.public,s3.us-east-1	SRX3423146	China	Asia	China:Hunan	Gallus gallus	NA	HiSeq X Ten	not collected	CHCFC05603	PAIRED	RANDOM	METAGENOMIC	chicken gut metagenome	ILLUMINA	2017-11-26T00:00:00Z	NA	2018-04-11T10:41:00Z	2	CHCFC05603	SRP125653	NA	50 mg/kg Citifac¬Æ (Chlortetracycline 20% w/w premix)	56-day	female	caeca	digesta from one chicken (biological replicate 3)	poultry	gut	digesta	NA	China	NA	NA	NA	NA	NA
SRR6323575	WGS	293	6626620504	PRJNA417359	SAMN08009793	Metagenome or environmental	2560708198	AGRICULTURAL GENOMICS INSTITUTE AT SHENZHEN, CHINESE ACADEMY OF AGRICULTURAL SCIENCES	16/09/2015	public	fastq,run.zq,sra	gs,ncbi,s3	gs.US,ncbi.public,s3.us-east-1	SRX3423145	China	Asia	China:Hunan	Gallus gallus	NA	HiSeq X Ten	not collected	CHCFC05602	PAIRED	RANDOM	METAGENOMIC	chicken gut metagenome	ILLUMINA	2017-11-26T00:00:00Z	NA	2018-04-11T11:18:00Z	2	CHCFC05602	SRP125653	NA	50 mg/kg Citifac¬Æ (Chlortetracycline 20% w/w premix)	56-day	female	caeca	digesta from one chicken (biological replicate 2)	poultry	gut	digesta	NA	China	NA	NA	NA	NA	NA
SRR6323576	WGS	278	1024772322	PRJNA417359	SAMN08009796	Metagenome or environmental	430778761	AGRICULTURAL GENOMICS INSTITUTE AT SHENZHEN, CHINESE ACADEMY OF AGRICULTURAL SCIENCES	2015-05-08	public	fastq,run.zq,sra	gs,ncbi,s3	gs.US,ncbi.public,s3.us-east-1	SRX3423144	China	Asia	China:Hunan	Gallus gallus	NA	HiSeq X Ten	not collected	CHCFD01400	PAIRED	RANDOM	METAGENOMIC	chicken gut metagenome	ILLUMINA	2017-11-26T00:00:00Z	NA	2018-04-11T09:33:00Z	2	CHCFD01400	SRP125653	NA	50 mg/kg Citifac¬Æ (Chlortetracycline 20% w/w premix)	14-day	female	duodenum	pooled digesta from five chickens	poultry	gut	digesta	NA	China	NA	NA	NA	NA	NA
SRR7683027	WGS	300	12400697100	PRJNA408020	SAMN07672896	Metagenome or environmental	5675345636	COLLEGE OF VETERINARY MEDICINE YANGZHOU UNIVERSITY	28/02/2017	public	fastq,run.zq,sra	gs,ncbi,s3	gs.US,ncbi.public,s3.us-east-1	SRX4543570	China	Asia	China	avian	NA	HiSeq X Ten	missing	WYN105	PAIRED	RANDOM	GENOMIC	bird metagenome	ILLUMINA	2019-06-16T00:00:00Z	NA	2018-08-10T18:36:00Z	1	YN16-C	SRP151697	live poultry market	NA	NA	NA	faeces	NA	poultry	gut	faeces	NA	China	NA	NA	NA	NA	NA
SRR7683028	WGS	300	12693374700	PRJNA408020	SAMN07672897	Metagenome or environmental	5706322368	COLLEGE OF VETERINARY MEDICINE YANGZHOU UNIVERSITY	28/02/2017	public	fastq,run.zq,sra	gs,ncbi,s3	gs.US,ncbi.public,s3.us-east-1	SRX4543569	China	Asia	China	avian	NA	HiSeq X Ten	missing	WYN106	PAIRED	RANDOM	GENOMIC	bird metagenome	ILLUMINA	2019-06-16T00:00:00Z	NA	2018-08-10T18:46:00Z	1	YN17-C	SRP151697	NA	NA	NA	NA	faeces	NA	poultry	gut	faeces	NA	China	NA	NA	NA	NA	NA
SRR7683029	WGS	300	22996373400	PRJNA408020	SAMN07672898	Metagenome or environmental	9212316007	COLLEGE OF VETERINARY MEDICINE YANGZHOU UNIVERSITY	28/02/2017	public	fastq,run.zq,sra	gs,ncbi,s3	gs.US,ncbi.public,s3.us-east-1	SRX4543568	China	Asia	China	avian	NA	HiSeq X Ten	missing	WYN107	PAIRED	RANDOM	GENOMIC	bird metagenome	ILLUMINA	2019-06-16T00:00:00Z	NA	2018-08-10T18:52:00Z	1	YN21-C	SRP151697	NA	NA	NA	NA	faeces	NA	poultry	gut	faeces	NA	China	NA	NA	NA	NA	NA
SRR7683030	WGS	300	16421514600	PRJNA408020	SAMN07672899	Metagenome or environmental	7331421871	COLLEGE OF VETERINARY MEDICINE YANGZHOU UNIVERSITY	28/02/2017	public	fastq,run.zq,sra	gs,ncbi,s3	gs.US,ncbi.public,s3.us-east-1	SRX4543567	China	Asia	China	avian	NA	HiSeq X Ten	missing	WYN108	PAIRED	RANDOM	GENOMIC	bird metagenome	ILLUMINA	2019-06-16T00:00:00Z	NA	2018-08-10T18:42:00Z	1	YN22-C	SRP151697	NA	NA	NA	NA	faeces	NA	poultry	gut	faeces	NA	China	NA	NA	NA	NA	NA
SRR7683031	WGS	175	6800536036	PRJNA408020	SAMN07672900	Metagenome or environmental	3305560169	COLLEGE OF VETERINARY MEDICINE YANGZHOU UNIVERSITY	28/02/2017	public	fastq,run.zq,sra	gs,ncbi,s3	gs.US,ncbi.public,s3.us-east-1	SRX4543566	China	Asia	China	avian	NA	HiSeq X Ten	missing	WYN109	PAIRED	RANDOM	GENOMIC	bird metagenome	ILLUMINA	2019-06-16T00:00:00Z	NA	2018-08-10T18:36:00Z	1	YN32-C	SRP151697	NA	NA	NA	NA	faeces	NA	poultry	gut	faeces	NA	China	NA	NA	NA	NA	NA
SRR7683032	WGS	300	11103459300	PRJNA408020	SAMN07672901	Metagenome or environmental	5173430906	COLLEGE OF VETERINARY MEDICINE YANGZHOU UNIVERSITY	28/02/2017	public	fastq,run.zq,sra	gs,ncbi,s3	gs.US,ncbi.public,s3.us-east-1	SRX4543565	China	Asia	China	avian	NA	HiSeq X Ten	missing	WYN110	PAIRED	RANDOM	GENOMIC	bird metagenome	ILLUMINA	2019-06-16T00:00:00Z	NA	2018-08-10T18:39:00Z	1	YN33-C	SRP151697	NA	NA	NA	NA	faeces	NA	poultry	gut	faeces	NA	China	NA	NA	NA	NA	NA
SRR7683033	WGS	300	16001695500	PRJNA408020	SAMN07672902	Metagenome or environmental	7225084323	COLLEGE OF VETERINARY MEDICINE YANGZHOU UNIVERSITY	23/02/2017	public	fastq,run.zq,sra	gs,ncbi,s3	gs.US,ncbi.public,s3.us-east-1	SRX4543564	China	Asia	China	avian	NA	HiSeq X Ten	missing	WYN111	PAIRED	RANDOM	GENOMIC	bird metagenome	ILLUMINA	2019-06-16T00:00:00Z	NA	2018-08-10T18:50:00Z	1	AH5-C	SRP151697	NA	NA	NA	NA	faeces	NA	poultry	gut	faeces	NA	China	NA	NA	NA	NA	NA
SRR7683034	WGS	300	11898256200	PRJNA408020	SAMN07672903	Metagenome or environmental	5462275074	COLLEGE OF VETERINARY MEDICINE YANGZHOU UNIVERSITY	23/02/2017	public	fastq,run.zq,sra	gs,ncbi,s3	gs.US,ncbi.public,s3.us-east-1	SRX4543563	China	Asia	China	avian	NA	HiSeq X Ten	missing	WYN112	PAIRED	RANDOM	GENOMIC	bird metagenome	ILLUMINA	2019-06-16T00:00:00Z	NA	2018-08-10T18:39:00Z	1	AH7-C	SRP151697	NA	NA	NA	NA	faeces	NA	poultry	gut	faeces	NA	China	NA	NA	NA	NA	NA
SRR7683035	WGS	300	13386181200	PRJNA408020	SAMN07672904	Metagenome or environmental	5841861432	COLLEGE OF VETERINARY MEDICINE YANGZHOU UNIVERSITY	23/02/2017	public	fastq,run.zq,sra	gs,ncbi,s3	gs.US,ncbi.public,s3.us-east-1	SRX4543562	China	Asia	China	avian	NA	HiSeq X Ten	missing	WYN113	PAIRED	RANDOM	GENOMIC	bird metagenome	ILLUMINA	2019-06-16T00:00:00Z	NA	2018-08-10T18:43:00Z	1	AH12-C	SRP151697	NA	NA	NA	NA	faeces	NA	poultry	gut	faeces	NA	China	NA	NA	NA	NA	NA
SRR7683036	WGS	300	17071941300	PRJNA408020	SAMN07672905	Metagenome or environmental	7747301685	COLLEGE OF VETERINARY MEDICINE YANGZHOU UNIVERSITY	23/02/2017	public	fastq,run.zq,sra	gs,ncbi,s3	gs.US,ncbi.public,s3.us-east-1	SRX4543561	China	Asia	China	avian	NA	HiSeq X Ten	missing	WYN114	PAIRED	RANDOM	GENOMIC	bird metagenome	ILLUMINA	2019-06-16T00:00:00Z	NA	2018-08-10T18:46:00Z	1	AH23-C	SRP151697	NA	NA	NA	NA	faeces	NA	poultry	gut	faeces	NA	China	NA	NA	NA	NA	NA
SRR7683037	WGS	300	13051329900	PRJNA408020	SAMN07672915	Metagenome or environmental	5164160289	COLLEGE OF VETERINARY MEDICINE YANGZHOU UNIVERSITY	18/03/2017	public	fastq,run.zq,sra	gs,ncbi,s3	gs.US,ncbi.public,s3.us-east-1	SRX4543560	China	Asia	China	avian	NA	HiSeq X Ten	missing	WYN124	PAIRED	RANDOM	GENOMIC	bird metagenome	ILLUMINA	2019-06-16T00:00:00Z	NA	2018-08-10T18:44:00Z	1	GD13-C	SRP151697	NA	NA	NA	NA	faeces	NA	poultry	gut	faeces	NA	China	NA	NA	NA	NA	NA
SRR7683038	WGS	300	11688727500	PRJNA408020	SAMN07672914	Metagenome or environmental	4688007673	COLLEGE OF VETERINARY MEDICINE YANGZHOU UNIVERSITY	18/03/2017	public	fastq,run.zq,sra	gs,ncbi,s3	gs.US,ncbi.public,s3.us-east-1	SRX4543559	China	Asia	China	avian	NA	HiSeq X Ten	missing	WYN123	PAIRED	RANDOM	GENOMIC	bird metagenome	ILLUMINA	2019-06-16T00:00:00Z	NA	2018-08-10T18:32:00Z	1	GD2-C	SRP151697	NA	NA	NA	NA	faeces	NA	poultry	gut	faeces	NA	China	NA	NA	NA	NA	NA
SRR7683039	WGS	300	10967095800	PRJNA408020	SAMN07672911	Metagenome or environmental	4497711091	COLLEGE OF VETERINARY MEDICINE YANGZHOU UNIVERSITY	2017-08-03	public	fastq,run.zq,sra	gs,ncbi,s3	gs.US,ncbi.public,s3.us-east-1	SRX4543558	China	Asia	China	avian	NA	HiSeq X Ten	missing	WYN120	PAIRED	RANDOM	GENOMIC	bird metagenome	ILLUMINA	2019-06-16T00:00:00Z	NA	2018-08-10T19:10:00Z	1	JL34-C	SRP151697	NA	NA	NA	NA	faeces	NA	poultry	gut	faeces	NA	China	NA	NA	NA	NA	NA
SRR7683040	WGS	300	14976756000	PRJNA408020	SAMN07672910	Metagenome or environmental	6077709860	COLLEGE OF VETERINARY MEDICINE YANGZHOU UNIVERSITY	2017-08-03	public	fastq,run.zq,sra	gs,ncbi,s3	gs.US,ncbi.public,s3.us-east-1	SRX4543557	China	Asia	China	avian	NA	HiSeq X Ten	missing	WYN119	PAIRED	RANDOM	GENOMIC	bird metagenome	ILLUMINA	2019-06-16T00:00:00Z	NA	2018-08-10T18:35:00Z	1	JL12-C	SRP151697	NA	NA	NA	NA	faeces	NA	poultry	gut	faeces	NA	China	NA	NA	NA	NA	NA
SRR7683041	WGS	300	16050219300	PRJNA408020	SAMN07672913	Metagenome or environmental	6400683510	COLLEGE OF VETERINARY MEDICINE YANGZHOU UNIVERSITY	2017-08-03	public	fastq,run.zq,sra	gs,ncbi,s3	gs.US,ncbi.public,s3.us-east-1	SRX4543556	China	Asia	China	avian	NA	HiSeq X Ten	missing	WYN122	PAIRED	RANDOM	GENOMIC	bird metagenome	ILLUMINA	2019-06-16T00:00:00Z	NA	2018-08-10T18:49:00Z	1	JL36-C	SRP151697	NA	NA	NA	NA	faeces	NA	poultry	gut	faeces	NA	China	NA	NA	NA	NA	NA
SRR7683042	WGS	300	13024749600	PRJNA408020	SAMN07672912	Metagenome or environmental	5316044948	COLLEGE OF VETERINARY MEDICINE YANGZHOU UNIVERSITY	2017-08-03	public	fastq,run.zq,sra	gs,ncbi,s3	gs.US,ncbi.public,s3.us-east-1	SRX4543555	China	Asia	China	avian	NA	HiSeq X Ten	missing	WYN121	PAIRED	RANDOM	GENOMIC	bird metagenome	ILLUMINA	2019-06-16T00:00:00Z	NA	2018-08-10T18:56:00Z	1	JL35-C	SRP151697	NA	NA	NA	NA	faeces	NA	poultry	gut	faeces	NA	China	NA	NA	NA	NA	NA
SRR7683043	WGS	300	11329297800	PRJNA408020	SAMN07672907	Metagenome or environmental	5141057499	COLLEGE OF VETERINARY MEDICINE YANGZHOU UNIVERSITY	23/02/2017	public	fastq,run.zq,sra	gs,ncbi,s3	gs.US,ncbi.public,s3.us-east-1	SRX4543554	China	Asia	China	avian	NA	HiSeq X Ten	missing	WYN116	PAIRED	RANDOM	GENOMIC	bird metagenome	ILLUMINA	2019-06-16T00:00:00Z	NA	2018-08-10T18:32:00Z	1	AH37-C	SRP151697	NA	NA	NA	NA	faeces	NA	poultry	gut	faeces	NA	China	NA	NA	NA	NA	NA
SRR7683044	WGS	300	12070669500	PRJNA408020	SAMN07672906	Metagenome or environmental	5645105644	COLLEGE OF VETERINARY MEDICINE YANGZHOU UNIVERSITY	23/02/2017	public	fastq,run.zq,sra	gs,ncbi,s3	gs.US,ncbi.public,s3.us-east-1	SRX4543553	China	Asia	China	avian	NA	HiSeq X Ten	missing	WYN115	PAIRED	RANDOM	GENOMIC	bird metagenome	ILLUMINA	2019-06-16T00:00:00Z	NA	2018-08-10T18:31:00Z	1	AH29-C	SRP151697	NA	NA	NA	NA	faeces	NA	poultry	gut	faeces	NA	China	NA	NA	NA	NA	NA
SRR7683045	WGS	300	14000490900	PRJNA408020	SAMN07672909	Metagenome or environmental	5531476610	COLLEGE OF VETERINARY MEDICINE YANGZHOU UNIVERSITY	2017-08-03	public	fastq,run.zq,sra	gs,ncbi,s3	gs.US,ncbi.public,s3.us-east-1	SRX4543552	China	Asia	China	avian	NA	HiSeq X Ten	missing	WYN118	PAIRED	RANDOM	GENOMIC	bird metagenome	ILLUMINA	2019-06-16T00:00:00Z	NA	2018-08-10T18:39:00Z	1	JL9-C	SRP151697	NA	NA	NA	NA	faeces	NA	poultry	gut	faeces	NA	China	NA	NA	NA	NA	NA
SRR7683046	WGS	300	14574736200	PRJNA408020	SAMN07672908	Metagenome or environmental	5995116303	COLLEGE OF VETERINARY MEDICINE YANGZHOU UNIVERSITY	2017-08-03	public	fastq,run.zq,sra	gs,ncbi,s3	gs.US,ncbi.public,s3.us-east-1	SRX4543551	China	Asia	China	avian	NA	HiSeq X Ten	missing	WYN117	PAIRED	RANDOM	GENOMIC	bird metagenome	ILLUMINA	2019-06-16T00:00:00Z	NA	2018-08-10T18:49:00Z	1	JL1-C	SRP151697	NA	NA	NA	NA	faeces	NA	poultry	gut	faeces	NA	China	NA	NA	NA	NA	NA
SRR7683047	WGS	300	8997504000	PRJNA408020	SAMN07672890	Metagenome or environmental	4194420689	COLLEGE OF VETERINARY MEDICINE YANGZHOU UNIVERSITY	2017-02-03	public	fastq,run.zq,sra	gs,ncbi,s3	gs.US,ncbi.public,s3.us-east-1	SRX4543550	China	Asia	China	avian	NA	HiSeq X Ten	missing	WYN99	PAIRED	RANDOM	GENOMIC	bird metagenome	ILLUMINA	2019-06-16T00:00:00Z	NA	2018-08-10T18:26:00Z	1	GX22-C	SRP151697	NA	NA	NA	NA	faeces	NA	poultry	gut	faeces	NA	China	NA	NA	NA	NA	NA
SRR7683048	WGS	300	13465290600	PRJNA408020	SAMN07672891	Metagenome or environmental	5962868226	COLLEGE OF VETERINARY MEDICINE YANGZHOU UNIVERSITY	2017-02-03	public	fastq,run.zq,sra	gs,ncbi,s3	gs.US,ncbi.public,s3.us-east-1	SRX4543549	China	Asia	China	avian	NA	HiSeq X Ten	missing	WYN100	PAIRED	RANDOM	GENOMIC	bird metagenome	ILLUMINA	2019-06-16T00:00:00Z	NA	2018-08-10T18:54:00Z	1	GX23-C	SRP151697	NA	NA	NA	NA	faeces	NA	poultry	gut	faeces	NA	China	NA	NA	NA	NA	NA
SRR7683049	WGS	300	16603930200	PRJNA408020	SAMN07672892	Metagenome or environmental	7395379459	COLLEGE OF VETERINARY MEDICINE YANGZHOU UNIVERSITY	2017-02-03	public	fastq,run.zq,sra	gs,ncbi,s3	gs.US,ncbi.public,s3.us-east-1	SRX4543548	China	Asia	China	avian	NA	HiSeq X Ten	missing	WYN101	PAIRED	RANDOM	GENOMIC	bird metagenome	ILLUMINA	2019-06-16T00:00:00Z	NA	2018-08-10T18:44:00Z	1	GX24-C	SRP151697	NA	NA	NA	NA	faeces	NA	poultry	gut	faeces	NA	China	NA	NA	NA	NA	NA
SRR7683050	WGS	300	14600670000	PRJNA408020	SAMN07672893	Metagenome or environmental	6588597998	COLLEGE OF VETERINARY MEDICINE YANGZHOU UNIVERSITY	2017-02-03	public	fastq,run.zq,sra	gs,ncbi,s3	gs.US,ncbi.public,s3.us-east-1	SRX4543547	China	Asia	China	avian	NA	HiSeq X Ten	missing	WYN102	PAIRED	RANDOM	GENOMIC	bird metagenome	ILLUMINA	2019-06-16T00:00:00Z	NA	2018-08-10T18:39:00Z	1	GX25-C	SRP151697	NA	NA	NA	NA	faeces	NA	poultry	gut	faeces	NA	China	NA	NA	NA	NA	NA
SRR7683051	WGS	300	16940156700	PRJNA408020	SAMN07672886	Metagenome or environmental	8016233530	COLLEGE OF VETERINARY MEDICINE YANGZHOU UNIVERSITY	17/02/2017	public	fastq,run.zq,sra	gs,ncbi,s3	gs.US,ncbi.public,s3.us-east-1	SRX4543546	China	Asia	China	avian	NA	HiSeq X Ten	missing	WYN95	PAIRED	RANDOM	GENOMIC	bird metagenome	ILLUMINA	2019-06-16T00:00:00Z	NA	2018-08-10T18:57:00Z	1	SC32-C	SRP151697	NA	NA	NA	NA	faeces	NA	poultry	gut	faeces	NA	China	NA	NA	NA	NA	NA
SRR7683052	WGS	300	11069796300	PRJNA408020	SAMN07672887	Metagenome or environmental	5105961840	COLLEGE OF VETERINARY MEDICINE YANGZHOU UNIVERSITY	17/02/2017	public	fastq,run.zq,sra	gs,ncbi,s3	gs.US,ncbi.public,s3.us-east-1	SRX4543545	China	Asia	China	avian	NA	HiSeq X Ten	missing	WYN96	PAIRED	RANDOM	GENOMIC	bird metagenome	ILLUMINA	2019-06-16T00:00:00Z	NA	2018-08-10T18:39:00Z	1	SC34-C	SRP151697	NA	NA	NA	NA	faeces	NA	poultry	gut	faeces	NA	China	NA	NA	NA	NA	NA
SRR7683053	WGS	300	11386247100	PRJNA408020	SAMN07672888	Metagenome or environmental	5308171552	COLLEGE OF VETERINARY MEDICINE YANGZHOU UNIVERSITY	17/02/2017	public	fastq,run.zq,sra	gs,ncbi,s3	gs.US,ncbi.public,s3.us-east-1	SRX4543544	China	Asia	China	avian	NA	HiSeq X Ten	missing	WYN97	PAIRED	RANDOM	GENOMIC	bird metagenome	ILLUMINA	2019-06-16T00:00:00Z	NA	2018-08-10T18:33:00Z	1	SC36-D	SRP151697	NA	NA	NA	NA	faeces	NA	poultry	gut	faeces	NA	China	NA	NA	NA	NA	NA
SRR7683054	WGS	300	10125945300	PRJNA408020	SAMN07672889	Metagenome or environmental	4874618487	COLLEGE OF VETERINARY MEDICINE YANGZHOU UNIVERSITY	17/02/2017	public	fastq,run.zq,sra	gs,ncbi,s3	gs.US,ncbi.public,s3.us-east-1	SRX4543543	China	Asia	China	avian	NA	HiSeq X Ten	missing	WYN98	PAIRED	RANDOM	GENOMIC	bird metagenome	ILLUMINA	2019-06-16T00:00:00Z	NA	2018-08-10T19:03:00Z	1	SC38-D	SRP151697	NA	NA	NA	NA	faeces	NA	poultry	gut	faeces	NA	China	NA	NA	NA	NA	NA
SRR7683055	WGS	300	10930777800	PRJNA408020	SAMN07672894	Metagenome or environmental	4925704330	COLLEGE OF VETERINARY MEDICINE YANGZHOU UNIVERSITY	2017-02-03	public	fastq,run.zq,sra	gs,ncbi,s3	gs.US,ncbi.public,s3.us-east-1	SRX4543542	China	Asia	China	avian	NA	HiSeq X Ten	missing	WYN103	PAIRED	RANDOM	GENOMIC	bird metagenome	ILLUMINA	2019-06-16T00:00:00Z	NA	2018-08-10T18:37:00Z	1	GX26-C	SRP151697	NA	NA	NA	NA	faeces	NA	poultry	gut	faeces	NA	China	NA	NA	NA	NA	NA
SRR7683056	WGS	300	11783987700	PRJNA408020	SAMN07672895	Metagenome or environmental	5297879211	COLLEGE OF VETERINARY MEDICINE YANGZHOU UNIVERSITY	2017-02-03	public	fastq,run.zq,sra	gs,ncbi,s3	gs.US,ncbi.public,s3.us-east-1	SRX4543541	China	Asia	China	avian	NA	HiSeq X Ten	missing	WYN104	PAIRED	RANDOM	GENOMIC	bird metagenome	ILLUMINA	2019-06-16T00:00:00Z	NA	2018-08-10T18:32:00Z	1	GX35-C	SRP151697	NA	NA	NA	NA	faeces	NA	poultry	gut	faeces	NA	China	NA	NA	NA	NA	NA
SRR7683057	WGS	300	14805803100	PRJNA408020	SAMN07672924	Metagenome or environmental	5884932549	COLLEGE OF VETERINARY MEDICINE YANGZHOU UNIVERSITY	16/03/2017	public	fastq,run.zq,sra	gs,ncbi,s3	gs.US,ncbi.public,s3.us-east-1	SRX4543540	China	Asia	China	avian	NA	HiSeq X Ten	missing	WYN133	PAIRED	RANDOM	GENOMIC	bird metagenome	ILLUMINA	2019-06-16T00:00:00Z	NA	2018-08-10T18:45:00Z	1	FJ25-C	SRP151697	NA	NA	NA	NA	faeces	NA	poultry	gut	faeces	NA	China	NA	NA	NA	NA	NA
SRR7683058	WGS	300	8344277100	PRJNA408020	SAMN07672925	Metagenome or environmental	3265461912	COLLEGE OF VETERINARY MEDICINE YANGZHOU UNIVERSITY	16/03/2017	public	fastq,run.zq,sra	gs,ncbi,s3	gs.US,ncbi.public,s3.us-east-1	SRX4543539	China	Asia	China	avian	NA	HiSeq X Ten	missing	WYN134	PAIRED	RANDOM	GENOMIC	bird metagenome	ILLUMINA	2019-06-16T00:00:00Z	NA	2018-08-10T18:28:00Z	1	FJ34-C	SRP151697	NA	NA	NA	NA	faeces	NA	poultry	gut	faeces	NA	China	NA	NA	NA	NA	NA
SRR7683059	WGS	300	12099693900	PRJNA408020	SAMN07672922	Metagenome or environmental	4881943761	COLLEGE OF VETERINARY MEDICINE YANGZHOU UNIVERSITY	16/03/2017	public	fastq,run.zq,sra	gs,ncbi,s3	gs.US,ncbi.public,s3.us-east-1	SRX4543538	China	Asia	China	avian	NA	HiSeq X Ten	missing	WYN131	PAIRED	RANDOM	GENOMIC	bird metagenome	ILLUMINA	2019-06-16T00:00:00Z	NA	2018-08-10T18:32:00Z	1	FJ15-D	SRP151697	NA	NA	NA	NA	faeces	NA	poultry	gut	faeces	NA	China	NA	NA	NA	NA	NA
SRR7683060	WGS	300	13683190200	PRJNA408020	SAMN07672923	Metagenome or environmental	5553535980	COLLEGE OF VETERINARY MEDICINE YANGZHOU UNIVERSITY	16/03/2017	public	fastq,run.zq,sra	gs,ncbi,s3	gs.US,ncbi.public,s3.us-east-1	SRX4543537	China	Asia	China	avian	NA	HiSeq X Ten	missing	WYN132	PAIRED	RANDOM	GENOMIC	bird metagenome	ILLUMINA	2019-06-16T00:00:00Z	NA	2018-08-10T18:33:00Z	1	FJ19-C	SRP151697	NA	NA	NA	NA	faeces	NA	poultry	gut	faeces	NA	China	NA	NA	NA	NA	NA
SRR7683061	WGS	300	12752539500	PRJNA408020	SAMN07672920	Metagenome or environmental	5248351085	COLLEGE OF VETERINARY MEDICINE YANGZHOU UNIVERSITY	16/03/2017	public	fastq,run.zq,sra	gs,ncbi,s3	gs.US,ncbi.public,s3.us-east-1	SRX4543536	China	Asia	China	avian	NA	HiSeq X Ten	missing	WYN129	PAIRED	RANDOM	GENOMIC	bird metagenome	ILLUMINA	2019-06-16T00:00:00Z	NA	2018-08-10T18:37:00Z	1	FJ3-D	SRP151697	NA	NA	NA	NA	faeces	NA	poultry	gut	faeces	NA	China	NA	NA	NA	NA	NA
SRR7683062	WGS	300	12866005500	PRJNA408020	SAMN07672921	Metagenome or environmental	5218487077	COLLEGE OF VETERINARY MEDICINE YANGZHOU UNIVERSITY	16/03/2017	public	fastq,run.zq,sra	gs,ncbi,s3	gs.US,ncbi.public,s3.us-east-1	SRX4543535	China	Asia	China	avian	NA	HiSeq X Ten	missing	WYN130	PAIRED	RANDOM	GENOMIC	bird metagenome	ILLUMINA	2019-06-16T00:00:00Z	NA	2018-08-10T18:42:00Z	1	FJ6-C	SRP151697	NA	NA	NA	NA	faeces	NA	poultry	gut	faeces	NA	China	NA	NA	NA	NA	NA
SRR7683063	WGS	300	23316338100	PRJNA408020	SAMN07672918	Metagenome or environmental	9452955708	COLLEGE OF VETERINARY MEDICINE YANGZHOU UNIVERSITY	18/03/2017	public	fastq,run.zq,sra	gs,ncbi,s3	gs.US,ncbi.public,s3.us-east-1	SRX4543534	China	Asia	China	avian	NA	HiSeq X Ten	missing	WYN127	PAIRED	RANDOM	GENOMIC	bird metagenome	ILLUMINA	2019-06-16T00:00:00Z	NA	2018-08-10T19:21:00Z	1	GD25-C	SRP151697	NA	NA	NA	NA	faeces	NA	poultry	gut	faeces	NA	China	NA	NA	NA	NA	NA
SRR7683064	WGS	300	18150822000	PRJNA408020	SAMN07672919	Metagenome or environmental	7139472138	COLLEGE OF VETERINARY MEDICINE YANGZHOU UNIVERSITY	18/03/2017	public	fastq,run.zq,sra	gs,ncbi,s3	gs.US,ncbi.public,s3.us-east-1	SRX4543533	China	Asia	China	avian	NA	HiSeq X Ten	missing	WYN128	PAIRED	RANDOM	GENOMIC	bird metagenome	ILLUMINA	2019-06-16T00:00:00Z	NA	2018-08-10T18:47:00Z	1	GD32-D	SRP151697	NA	NA	NA	NA	faeces	NA	poultry	gut	faeces	NA	China	NA	NA	NA	NA	NA
SRR7683065	WGS	300	14568862800	PRJNA408020	SAMN07672916	Metagenome or environmental	5647102223	COLLEGE OF VETERINARY MEDICINE YANGZHOU UNIVERSITY	18/03/2017	public	fastq,run.zq,sra	gs,ncbi,s3	gs.US,ncbi.public,s3.us-east-1	SRX4543532	China	Asia	China	avian	NA	HiSeq X Ten	missing	WYN125	PAIRED	RANDOM	GENOMIC	bird metagenome	ILLUMINA	2019-06-16T00:00:00Z	NA	2018-08-10T18:55:00Z	1	GD15-C	SRP151697	NA	NA	NA	NA	faeces	NA	poultry	gut	faeces	NA	China	NA	NA	NA	NA	NA
SRR7683066	WGS	300	15354776400	PRJNA408020	SAMN07672917	Metagenome or environmental	6080782734	COLLEGE OF VETERINARY MEDICINE YANGZHOU UNIVERSITY	18/03/2017	public	fastq,run.zq,sra	gs,ncbi,s3	gs.US,ncbi.public,s3.us-east-1	SRX4543531	China	Asia	China	avian	NA	HiSeq X Ten	missing	WYN126	PAIRED	RANDOM	GENOMIC	bird metagenome	ILLUMINA	2019-06-16T00:00:00Z	NA	2018-08-10T18:42:00Z	1	GD17-C	SRP151697	NA	NA	NA	NA	faeces	NA	poultry	gut	faeces	NA	China	NA	NA	NA	NA	NA
SRR7685243	WGS	300	11148153900	PRJNA408020	SAMN07672831	Metagenome or environmental	5044381875	COLLEGE OF VETERINARY MEDICINE YANGZHOU UNIVERSITY	2016-07-11	public	fastq,run.zq,sra	gs,ncbi,s3	gs.US,ncbi.public,s3.us-east-1	SRX4545786	China	Asia	China	avian	NA	HiSeq X Ten	missing	WYN8	PAIRED	RANDOM	GENOMIC	bird metagenome	ILLUMINA	2019-06-16T00:00:00Z	NA	2018-08-10T18:36:00Z	1	ZJ-LAY30-79-D	SRP151697	NA	NA	NA	NA	faeces	NA	poultry	gut	faeces	NA	China	NA	NA	NA	NA	NA
SRR7685244	WGS	300	11594580000	PRJNA408020	SAMN07672830	Metagenome or environmental	5348441916	COLLEGE OF VETERINARY MEDICINE YANGZHOU UNIVERSITY	2016-07-11	public	fastq,run.zq,sra	gs,ncbi,s3	gs.US,ncbi.public,s3.us-east-1	SRX4545785	China	Asia	China	avian	NA	HiSeq X Ten	missing	WYN7	PAIRED	RANDOM	GENOMIC	bird metagenome	ILLUMINA	2019-06-16T00:00:00Z	NA	2018-08-10T18:43:00Z	1	ZJ-LAY24-78-D	SRP151697	NA	NA	NA	NA	faeces	NA	poultry	gut	faeces	NA	China	NA	NA	NA	NA	NA
SRR7685245	WGS	300	11242251300	PRJNA408020	SAMN07672833	Metagenome or environmental	5189270649	COLLEGE OF VETERINARY MEDICINE YANGZHOU UNIVERSITY	2016-07-11	public	fastq,run.zq,sra	gs,ncbi,s3	gs.US,ncbi.public,s3.us-east-1	SRX4545784	China	Asia	China	avian	NA	HiSeq X Ten	missing	WYN10	PAIRED	RANDOM	GENOMIC	bird metagenome	ILLUMINA	2019-06-16T00:00:00Z	NA	2018-08-10T18:42:00Z	1	ZJ-LAJ33-81-C	SRP151697	NA	NA	NA	NA	faeces	NA	poultry	gut	faeces	NA	China	NA	NA	NA	NA	NA
SRR7685246	WGS	300	10805249100	PRJNA408020	SAMN07672832	Metagenome or environmental	4803579424	COLLEGE OF VETERINARY MEDICINE YANGZHOU UNIVERSITY	2016-07-11	public	fastq,run.zq,sra	gs,ncbi,s3	gs.US,ncbi.public,s3.us-east-1	SRX4545783	China	Asia	China	avian	NA	HiSeq X Ten	missing	WYN9	PAIRED	RANDOM	GENOMIC	bird metagenome	ILLUMINA	2019-06-16T00:00:00Z	NA	2018-08-10T18:41:00Z	1	ZJ-LAJ24-80-C	SRP151697	NA	NA	NA	NA	faeces	NA	poultry	gut	faeces	NA	China	NA	NA	NA	NA	NA
SRR7685247	WGS	300	15541968600	PRJNA408020	SAMN07672827	Metagenome or environmental	7018873824	COLLEGE OF VETERINARY MEDICINE YANGZHOU UNIVERSITY	2016-04-11	public	fastq,run.zq,sra	gs,ncbi,s3	gs.US,ncbi.public,s3.us-east-1	SRX4545782	China	Asia	China	avian	NA	HiSeq X Ten	missing	WYN36	PAIRED	RANDOM	GENOMIC	bird metagenome	ILLUMINA	2019-06-16T00:00:00Z	NA	2018-08-10T18:58:00Z	1	ZJ-HZW-J15-C	SRP151697	NA	NA	NA	NA	faeces	NA	poultry	gut	faeces	NA	China	NA	NA	NA	NA	NA
SRR7685248	WGS	300	14130837300	PRJNA408020	SAMN07672826	Metagenome or environmental	6698116474	COLLEGE OF VETERINARY MEDICINE YANGZHOU UNIVERSITY	2016-04-11	public	fastq,run.zq,sra	gs,ncbi,s3	gs.US,ncbi.public,s3.us-east-1	SRX4545781	China	Asia	China	avian	NA	HiSeq X Ten	missing	WYN35	PAIRED	RANDOM	GENOMIC	bird metagenome	ILLUMINA	2019-06-16T00:00:00Z	NA	2018-08-10T18:56:00Z	1	ZJ-HZW-J12-C	SRP151697	NA	NA	NA	NA	faeces	NA	poultry	gut	faeces	NA	China	NA	NA	NA	NA	NA
SRR7685249	WGS	300	16790222100	PRJNA408020	SAMN07672815	Metagenome or environmental	7403210038	COLLEGE OF VETERINARY MEDICINE YANGZHOU UNIVERSITY	27/10/2016	public	fastq,run.zq,sra	gs,ncbi,s3	gs.US,ncbi.public,s3.us-east-1	SRX4545780	China	Asia	China	avian	NA	HiSeq X Ten	missing	WYN26	PAIRED	RANDOM	GENOMIC	bird metagenome	ILLUMINA	2019-06-16T00:00:00Z	NA	2018-08-10T19:25:00Z	1	HuN-G28-C	SRP151697	NA	NA	NA	NA	faeces	NA	poultry	gut	faeces	NA	China	NA	NA	NA	NA	NA
SRR7685250	WGS	300	9451793400	PRJNA408020	SAMN07672814	Metagenome or environmental	4145366323	COLLEGE OF VETERINARY MEDICINE YANGZHOU UNIVERSITY	27/10/2016	public	fastq,run.zq,sra	gs,ncbi,s3	gs.US,ncbi.public,s3.us-east-1	SRX4545779	China	Asia	China	avian	NA	HiSeq X Ten	missing	WYN25	PAIRED	RANDOM	GENOMIC	bird metagenome	ILLUMINA	2019-06-16T00:00:00Z	NA	2018-08-10T18:45:00Z	1	HuN-G21-C	SRP151697	NA	NA	NA	NA	faeces	NA	poultry	gut	faeces	NA	China	NA	NA	NA	NA	NA
SRR7685251	WGS	300	10386220500	PRJNA408020	SAMN07672813	Metagenome or environmental	4471306772	COLLEGE OF VETERINARY MEDICINE YANGZHOU UNIVERSITY	27/10/2016	public	fastq,run.zq,sra	gs,ncbi,s3	gs.US,ncbi.public,s3.us-east-1	SRX4545778	China	Asia	China	avian	NA	HiSeq X Ten	missing	WYN24	PAIRED	RANDOM	GENOMIC	bird metagenome	ILLUMINA	2019-06-16T00:00:00Z	NA	2018-08-10T18:41:00Z	1	HuN-G13-C	SRP151697	NA	NA	NA	NA	faeces	NA	poultry	gut	faeces	NA	China	NA	NA	NA	NA	NA
SRR7685252	WGS	300	13568573700	PRJNA408020	SAMN07672812	Metagenome or environmental	5788101853	COLLEGE OF VETERINARY MEDICINE YANGZHOU UNIVERSITY	27/10/2016	public	fastq,run.zq,sra	gs,ncbi,s3	gs.US,ncbi.public,s3.us-east-1	SRX4545777	China	Asia	China	avian	NA	HiSeq X Ten	missing	WYN23	PAIRED	RANDOM	GENOMIC	bird metagenome	ILLUMINA	2019-06-16T00:00:00Z	NA	2018-08-10T18:44:00Z	1	HuN-G4-C	SRP151697	NA	NA	NA	NA	faeces	NA	poultry	gut	faeces	NA	China	NA	NA	NA	NA	NA
SRR7685253	WGS	300	10372414200	PRJNA408020	SAMN07672811	Metagenome or environmental	4753150187	COLLEGE OF VETERINARY MEDICINE YANGZHOU UNIVERSITY	27/10/2016	public	fastq,run.zq,sra	gs,ncbi,s3	gs.US,ncbi.public,s3.us-east-1	SRX4545776	China	Asia	China	avian	NA	HiSeq X Ten	missing	WYN4	PAIRED	RANDOM	GENOMIC	bird metagenome	ILLUMINA	2019-06-16T00:00:00Z	NA	2018-08-10T18:37:00Z	1	HuNG27-C	SRP151697	NA	NA	NA	NA	faeces	NA	poultry	gut	faeces	NA	China	NA	NA	NA	NA	NA
SRR7685254	WGS	300	14408515800	PRJNA408020	SAMN07672810	Metagenome or environmental	6634524082	COLLEGE OF VETERINARY MEDICINE YANGZHOU UNIVERSITY	27/10/2016	public	fastq,run.zq,sra	gs,ncbi,s3	gs.US,ncbi.public,s3.us-east-1	SRX4545775	China	Asia	China	avian	NA	HiSeq X Ten	missing	WYN3	PAIRED	RANDOM	GENOMIC	bird metagenome	ILLUMINA	2019-06-16T00:00:00Z	NA	2018-08-10T18:48:00Z	1	HuNG11-C	SRP151697	NA	NA	NA	NA	faeces	NA	poultry	gut	faeces	NA	China	NA	NA	NA	NA	NA
SRR7685255	WGS	300	11871829800	PRJNA408020	SAMN07672809	Metagenome or environmental	5587288956	COLLEGE OF VETERINARY MEDICINE YANGZHOU UNIVERSITY	2016-03-10	public	fastq,run.zq,sra	gs,ncbi,s3	gs.US,ncbi.public,s3.us-east-1	SRX4545774	China	Asia	China	avian	NA	HiSeq X Ten	missing	WYN22	PAIRED	RANDOM	GENOMIC	bird metagenome	ILLUMINA	2019-06-16T00:00:00Z	NA	2018-08-10T18:48:00Z	1	QH-SH4-C	SRP151697	NA	NA	NA	NA	faeces	NA	poultry	gut	faeces	NA	China	NA	NA	NA	NA	NA
SRR7685256	WGS	300	10860787800	PRJNA408020	SAMN07672808	Metagenome or environmental	5126794106	COLLEGE OF VETERINARY MEDICINE YANGZHOU UNIVERSITY	2016-03-10	public	fastq,run.zq,sra	gs,ncbi,s3	gs.US,ncbi.public,s3.us-east-1	SRX4545773	China	Asia	China	avian	NA	HiSeq X Ten	missing	WYN21	PAIRED	RANDOM	GENOMIC	bird metagenome	ILLUMINA	2019-06-16T00:00:00Z	NA	2018-08-10T18:49:00Z	1	QH-Y8-D	SRP151697	NA	NA	NA	NA	faeces	NA	poultry	gut	faeces	NA	China	NA	NA	NA	NA	NA
SRR7685257	WGS	300	14005302300	PRJNA408020	SAMN07672807	Metagenome or environmental	6599935304	COLLEGE OF VETERINARY MEDICINE YANGZHOU UNIVERSITY	2016-03-10	public	fastq,run.zq,sra	gs,ncbi,s3	gs.US,ncbi.public,s3.us-east-1	SRX4545772	China	Asia	China	avian	NA	HiSeq X Ten	missing	WYN20	PAIRED	RANDOM	GENOMIC	bird metagenome	ILLUMINA	2019-06-16T00:00:00Z	NA	2018-08-10T18:44:00Z	1	QH-Y4-D	SRP151697	NA	NA	NA	NA	faeces	NA	poultry	gut	faeces	NA	China	NA	NA	NA	NA	NA
SRR7685258	WGS	300	8830800600	PRJNA408020	SAMN07672806	Metagenome or environmental	4302546800	COLLEGE OF VETERINARY MEDICINE YANGZHOU UNIVERSITY	2016-03-10	public	fastq,run.zq,sra	gs,ncbi,s3	gs.US,ncbi.public,s3.us-east-1	SRX4545771	China	Asia	China	avian	NA	HiSeq X Ten	missing	WYN19	PAIRED	RANDOM	GENOMIC	bird metagenome	ILLUMINA	2019-06-16T00:00:00Z	NA	2018-08-10T18:39:00Z	1	QH-Y3-D	SRP151697	NA	NA	NA	NA	faeces	NA	poultry	gut	faeces	NA	China	NA	NA	NA	NA	NA
SRR7685259	WGS	300	11604027600	PRJNA408020	SAMN07672829	Metagenome or environmental	5373820948	COLLEGE OF VETERINARY MEDICINE YANGZHOU UNIVERSITY	2016-04-11	public	fastq,run.zq,sra	gs,ncbi,s3	gs.US,ncbi.public,s3.us-east-1	SRX4545770	China	Asia	China	avian	NA	HiSeq X Ten	missing	WYN38	PAIRED	RANDOM	GENOMIC	bird metagenome	ILLUMINA	2019-06-16T00:00:00Z	NA	2018-08-10T18:51:00Z	1	ZJ-HZW-Y5-D	SRP151697	NA	NA	NA	NA	faeces	NA	poultry	gut	faeces	NA	China	NA	NA	NA	NA	NA
SRR7685260	WGS	300	12852372900	PRJNA408020	SAMN07672828	Metagenome or environmental	5856547531	COLLEGE OF VETERINARY MEDICINE YANGZHOU UNIVERSITY	2016-04-11	public	fastq,run.zq,sra	gs,ncbi,s3	gs.US,ncbi.public,s3.us-east-1	SRX4545769	China	Asia	China	avian	NA	HiSeq X Ten	missing	WYN37	PAIRED	RANDOM	GENOMIC	bird metagenome	ILLUMINA	2019-06-16T00:00:00Z	NA	2018-08-10T18:47:00Z	1	ZJ-HZW-Y1-D	SRP151697	NA	NA	NA	NA	faeces	NA	poultry	gut	faeces	NA	China	NA	NA	NA	NA	NA
SRR7685261	WGS	300	12660528300	PRJNA408020	SAMN07672822	Metagenome or environmental	5938659613	COLLEGE OF VETERINARY MEDICINE YANGZHOU UNIVERSITY	25/10/2016	public	fastq,run.zq,sra	gs,ncbi,s3	gs.US,ncbi.public,s3.us-east-1	SRX4545768	China	Asia	China	avian	NA	HiSeq X Ten	missing	WYN31	PAIRED	RANDOM	GENOMIC	bird metagenome	ILLUMINA	2019-06-16T00:00:00Z	NA	2018-08-10T18:48:00Z	1	JX13-C	SRP151697	NA	NA	NA	NA	faeces	NA	poultry	gut	faeces	NA	China	NA	NA	NA	NA	NA
SRR7685262	WGS	300	13687341900	PRJNA408020	SAMN07672823	Metagenome or environmental	6091013993	COLLEGE OF VETERINARY MEDICINE YANGZHOU UNIVERSITY	25/10/2016	public	fastq,run.zq,sra	gs,ncbi,s3	gs.US,ncbi.public,s3.us-east-1	SRX4545767	China	Asia	China	avian	NA	HiSeq X Ten	missing	WYN32	PAIRED	RANDOM	GENOMIC	bird metagenome	ILLUMINA	2019-06-16T00:00:00Z	NA	2018-08-10T18:55:00Z	1	JX17-C	SRP151697	NA	NA	NA	NA	faeces	NA	poultry	gut	faeces	NA	China	NA	NA	NA	NA	NA
SRR7685263	WGS	300	14535909300	PRJNA408020	SAMN07672820	Metagenome or environmental	6744325560	COLLEGE OF VETERINARY MEDICINE YANGZHOU UNIVERSITY	25/10/2016	public	fastq,run.zq,sra	gs,ncbi,s3	gs.US,ncbi.public,s3.us-east-1	SRX4545766	China	Asia	China	avian	NA	HiSeq X Ten	missing	WYN29	PAIRED	RANDOM	GENOMIC	bird metagenome	ILLUMINA	2019-06-16T00:00:00Z	NA	2018-08-10T19:02:00Z	1	JX2-C	SRP151697	NA	NA	NA	NA	faeces	NA	poultry	gut	faeces	NA	China	NA	NA	NA	NA	NA
SRR7685264	WGS	300	13632241200	PRJNA408020	SAMN07672821	Metagenome or environmental	6333802930	COLLEGE OF VETERINARY MEDICINE YANGZHOU UNIVERSITY	25/10/2016	public	fastq,run.zq,sra	gs,ncbi,s3	gs.US,ncbi.public,s3.us-east-1	SRX4545765	China	Asia	China	avian	NA	HiSeq X Ten	missing	WYN30	PAIRED	RANDOM	GENOMIC	bird metagenome	ILLUMINA	2019-06-16T00:00:00Z	NA	2018-08-10T18:55:00Z	1	JX5-C	SRP151697	NA	NA	NA	NA	faeces	NA	poultry	gut	faeces	NA	China	NA	NA	NA	NA	NA
SRR7685265	WGS	300	15456363900	PRJNA408020	SAMN07672818	Metagenome or environmental	6481603683	COLLEGE OF VETERINARY MEDICINE YANGZHOU UNIVERSITY	25/10/2016	public	fastq,run.zq,sra	gs,ncbi,s3	gs.US,ncbi.public,s3.us-east-1	SRX4545764	China	Asia	China	avian	NA	HiSeq X Ten	missing	WYN5	PAIRED	RANDOM	GENOMIC	bird metagenome	ILLUMINA	2019-06-16T00:00:00Z	NA	2018-08-10T18:48:00Z	1	JX9-76-C	SRP151697	NA	NA	NA	NA	faeces	NA	poultry	gut	faeces	NA	China	NA	NA	NA	NA	NA
SRR7685266	WGS	300	15444537300	PRJNA408020	SAMN07672819	Metagenome or environmental	7012509997	COLLEGE OF VETERINARY MEDICINE YANGZHOU UNIVERSITY	25/10/2016	public	fastq,run.zq,sra	gs,ncbi,s3	gs.US,ncbi.public,s3.us-east-1	SRX4545763	China	Asia	China	avian	NA	HiSeq X Ten	missing	WYN6	PAIRED	RANDOM	GENOMIC	bird metagenome	ILLUMINA	2019-06-16T00:00:00Z	NA	2018-08-10T18:53:00Z	1	JX19-77-C	SRP151697	NA	NA	NA	NA	faeces	NA	poultry	gut	faeces	NA	China	NA	NA	NA	NA	NA
SRR7685267	WGS	300	11712318000	PRJNA408020	SAMN07672816	Metagenome or environmental	5327064536	COLLEGE OF VETERINARY MEDICINE YANGZHOU UNIVERSITY	27/10/2016	public	fastq,run.zq,sra	gs,ncbi,s3	gs.US,ncbi.public,s3.us-east-1	SRX4545762	China	Asia	China	avian	NA	HiSeq X Ten	missing	WYN27	PAIRED	RANDOM	GENOMIC	bird metagenome	ILLUMINA	2019-06-16T00:00:00Z	NA	2018-08-10T18:48:00Z	1	HuN-G29-C	SRP151697	NA	NA	NA	NA	faeces	NA	poultry	gut	faeces	NA	China	NA	NA	NA	NA	NA
SRR7685268	WGS	300	10276140600	PRJNA408020	SAMN07672817	Metagenome or environmental	4829316712	COLLEGE OF VETERINARY MEDICINE YANGZHOU UNIVERSITY	27/10/2016	public	fastq,run.zq,sra	gs,ncbi,s3	gs.US,ncbi.public,s3.us-east-1	SRX4545761	China	Asia	China	avian	NA	HiSeq X Ten	missing	WYN28	PAIRED	RANDOM	GENOMIC	bird metagenome	ILLUMINA	2019-06-16T00:00:00Z	NA	2018-08-10T18:44:00Z	1	HuN-G23-C	SRP151697	NA	NA	NA	NA	faeces	NA	poultry	gut	faeces	NA	China	NA	NA	NA	NA	NA
SRR7685269	WGS	300	14953997400	PRJNA408020	SAMN07672835	Metagenome or environmental	7017200255	COLLEGE OF VETERINARY MEDICINE YANGZHOU UNIVERSITY	2016-07-11	public	fastq,run.zq,sra	gs,ncbi,s3	gs.US,ncbi.public,s3.us-east-1	SRX4545760	China	Asia	China	avian	NA	HiSeq X Ten	missing	WYN41	PAIRED	RANDOM	GENOMIC	bird metagenome	ILLUMINA	2019-06-16T00:00:00Z	NA	2018-08-10T19:00:00Z	1	ZJ-LA-Y17-D	SRP151697	NA	NA	NA	NA	faeces	NA	poultry	gut	faeces	NA	China	NA	NA	NA	NA	NA
SRR7685270	WGS	300	12501369600	PRJNA408020	SAMN07672824	Metagenome or environmental	5980960564	COLLEGE OF VETERINARY MEDICINE YANGZHOU UNIVERSITY	25/10/2016	public	fastq,run.zq,sra	gs,ncbi,s3	gs.US,ncbi.public,s3.us-east-1	SRX4545759	China	Asia	China	avian	NA	HiSeq X Ten	missing	WYN33	PAIRED	RANDOM	GENOMIC	bird metagenome	ILLUMINA	2019-06-16T00:00:00Z	NA	2018-08-10T19:15:00Z	1	JX18-C	SRP151697	NA	NA	NA	NA	faeces	NA	poultry	gut	faeces	NA	China	NA	NA	NA	NA	NA
SRR7685271	WGS	300	11536081800	PRJNA408020	SAMN07672825	Metagenome or environmental	5455982345	COLLEGE OF VETERINARY MEDICINE YANGZHOU UNIVERSITY	2016-04-11	public	fastq,run.zq,sra	gs,ncbi,s3	gs.US,ncbi.public,s3.us-east-1	SRX4545758	China	Asia	China	avian	NA	HiSeq X Ten	missing	WYN34	PAIRED	RANDOM	GENOMIC	bird metagenome	ILLUMINA	2019-06-16T00:00:00Z	NA	2018-08-10T18:57:00Z	1	ZJ-HZW-J9-C	SRP151697	NA	NA	NA	NA	faeces	NA	poultry	gut	faeces	NA	China	NA	NA	NA	NA	NA
SRR7685272	WGS	300	21356076000	PRJNA408020	SAMN07672834	Metagenome or environmental	9759526727	COLLEGE OF VETERINARY MEDICINE YANGZHOU UNIVERSITY	2016-07-11	public	fastq,run.zq,sra	gs,ncbi,s3	gs.US,ncbi.public,s3.us-east-1	SRX4545757	China	Asia	China	avian	NA	HiSeq X Ten	missing	WYN40	PAIRED	RANDOM	GENOMIC	bird metagenome	ILLUMINA	2019-06-16T00:00:00Z	NA	2018-08-10T19:15:00Z	1	ZJ-LA-Y20-D	SRP151697	NA	NA	NA	NA	faeces	NA	poultry	gut	faeces	NA	China	NA	NA	NA	NA	NA
SRR7685273	WGS	300	12815228100	PRJNA408020	SAMN07672805	Metagenome or environmental	6082819766	COLLEGE OF VETERINARY MEDICINE YANGZHOU UNIVERSITY	2016-03-10	public	fastq,run.zq,sra	gs,ncbi,s3	gs.US,ncbi.public,s3.us-east-1	SRX4545756	China	Asia	China	avian	NA	HiSeq X Ten	missing	WYN18	PAIRED	RANDOM	GENOMIC	bird metagenome	ILLUMINA	2019-06-16T00:00:00Z	NA	2018-08-10T18:45:00Z	1	QH-Y1-D	SRP151697	NA	NA	NA	NA	faeces	NA	poultry	gut	faeces	NA	China	NA	NA	NA	NA	NA
SRR7685274	WGS	300	12133891500	PRJNA408020	SAMN07672804	Metagenome or environmental	5653124359	COLLEGE OF VETERINARY MEDICINE YANGZHOU UNIVERSITY	2016-03-10	public	fastq,run.zq,sra	gs,ncbi,s3	gs.US,ncbi.public,s3.us-east-1	SRX4545755	China	Asia	China	avian	NA	HiSeq X Ten	missing	WYN17	PAIRED	RANDOM	GENOMIC	bird metagenome	ILLUMINA	2019-06-16T00:00:00Z	NA	2018-08-10T18:50:00Z	1	QH-E1-G	SRP151697	NA	NA	NA	NA	faeces	NA	poultry	gut	faeces	NA	China	NA	NA	NA	NA	NA
SRR7685275	WGS	300	9675250500	PRJNA408020	SAMN07672801	Metagenome or environmental	4713035177	COLLEGE OF VETERINARY MEDICINE YANGZHOU UNIVERSITY	2016-11-10	public	fastq,run.zq,sra	gs,ncbi,s3	gs.US,ncbi.public,s3.us-east-1	SRX4545754	China	Asia	China	avian	NA	HiSeq X Ten	missing	WYN14	PAIRED	RANDOM	GENOMIC	bird metagenome	ILLUMINA	2019-06-16T00:00:00Z	NA	2018-08-10T18:43:00Z	1	NM7-C	SRP151697	NA	NA	NA	NA	faeces	NA	poultry	gut	faeces	NA	China	NA	NA	NA	NA	NA
SRR7685276	WGS	300	14674851300	PRJNA408020	SAMN07672800	Metagenome or environmental	6673665255	COLLEGE OF VETERINARY MEDICINE YANGZHOU UNIVERSITY	2016-11-10	public	fastq,run.zq,sra	gs,ncbi,s3	gs.US,ncbi.public,s3.us-east-1	SRX4545753	China	Asia	China	avian	NA	HiSeq X Ten	missing	WYN13	PAIRED	RANDOM	GENOMIC	bird metagenome	ILLUMINA	2019-06-16T00:00:00Z	NA	2018-08-10T19:00:00Z	1	NM4-C	SRP151697	NA	NA	NA	NA	faeces	NA	poultry	gut	faeces	NA	China	NA	NA	NA	NA	NA
SRR7685277	WGS	300	13905737400	PRJNA408020	SAMN07672803	Metagenome or environmental	6487120833	COLLEGE OF VETERINARY MEDICINE YANGZHOU UNIVERSITY	2016-03-10	public	fastq,run.zq,sra	gs,ncbi,s3	gs.US,ncbi.public,s3.us-east-1	SRX4545752	China	Asia	China	avian	NA	HiSeq X Ten	missing	WYN16	PAIRED	RANDOM	GENOMIC	bird metagenome	ILLUMINA	2019-06-16T00:00:00Z	NA	2018-08-10T19:15:00Z	1	QH-G5-C	SRP151697	NA	NA	NA	NA	faeces	NA	poultry	gut	faeces	NA	China	NA	NA	NA	NA	NA
SRR7685278	WGS	300	11691783900	PRJNA408020	SAMN07672802	Metagenome or environmental	5492059024	COLLEGE OF VETERINARY MEDICINE YANGZHOU UNIVERSITY	2016-11-10	public	fastq,run.zq,sra	gs,ncbi,s3	gs.US,ncbi.public,s3.us-east-1	SRX4545751	China	Asia	China	avian	NA	HiSeq X Ten	missing	WYN15	PAIRED	RANDOM	GENOMIC	bird metagenome	ILLUMINA	2019-06-16T00:00:00Z	NA	2018-08-10T18:42:00Z	1	NM9-C	SRP151697	NA	NA	NA	NA	faeces	NA	poultry	gut	faeces	NA	China	NA	NA	NA	NA	NA
SRR7685279	WGS	300	10429616700	PRJNA408020	SAMN07672797	Metagenome or environmental	4735411988	COLLEGE OF VETERINARY MEDICINE YANGZHOU UNIVERSITY	2016-11-10	public	fastq,run.zq,sra	gs,ncbi,s3	gs.US,ncbi.public,s3.us-east-1	SRX4545750	China	Asia	China	avian	NA	HiSeq X Ten	missing	WYN2	PAIRED	RANDOM	GENOMIC	bird metagenome	ILLUMINA	2019-06-16T00:00:00Z	NA	2018-08-10T18:40:00Z	1	NM15-C	SRP151697	NA	NA	NA	NA	faeces	NA	poultry	gut	faeces	NA	China	NA	NA	NA	NA	NA
SRR7685280	WGS	300	11637836400	PRJNA408020	SAMN07672796	Metagenome or environmental	5291698121	COLLEGE OF VETERINARY MEDICINE YANGZHOU UNIVERSITY	2016-11-10	public	fastq,run.zq,sra	gs,ncbi,s3	gs.US,ncbi.public,s3.us-east-1	SRX4545749	China	Asia	China	avian	NA	HiSeq X Ten	missing	WYN1	PAIRED	RANDOM	GENOMIC	bird metagenome	ILLUMINA	2019-06-16T00:00:00Z	NA	2018-08-10T18:42:00Z	1	NM13-C	SRP151697	NA	NA	NA	NA	faeces	NA	poultry	gut	faeces	NA	China	NA	NA	NA	NA	NA
SRR7685281	WGS	300	11406620700	PRJNA408020	SAMN07672799	Metagenome or environmental	5342035139	COLLEGE OF VETERINARY MEDICINE YANGZHOU UNIVERSITY	2016-11-10	public	fastq,run.zq,sra	gs,ncbi,s3	gs.US,ncbi.public,s3.us-east-1	SRX4545748	China	Asia	China	avian	NA	HiSeq X Ten	missing	WYN12	PAIRED	RANDOM	GENOMIC	bird metagenome	ILLUMINA	2019-06-16T00:00:00Z	NA	2018-08-10T18:47:00Z	1	NM2-C	SRP151697	NA	NA	NA	NA	faeces	NA	poultry	gut	faeces	NA	China	NA	NA	NA	NA	NA
SRR7685282	WGS	300	12627912000	PRJNA408020	SAMN07672798	Metagenome or environmental	5839830288	COLLEGE OF VETERINARY MEDICINE YANGZHOU UNIVERSITY	2016-11-10	public	fastq,run.zq,sra	gs,ncbi,s3	gs.US,ncbi.public,s3.us-east-1	SRX4545747	China	Asia	China	avian	NA	HiSeq X Ten	missing	WYN11	PAIRED	RANDOM	GENOMIC	bird metagenome	ILLUMINA	2019-06-16T00:00:00Z	NA	2018-08-10T18:58:00Z	1	NM1-C	SRP151697	NA	NA	NA	NA	faeces	NA	poultry	gut	faeces	NA	China	NA	NA	NA	NA	NA
SRR7457734	WGS	299	13592025450	PRJNA408020	SAMN07672854	Metagenome or environmental	5786635579	COLLEGE OF VETERINARY MEDICINE YANGZHOU UNIVERSITY	2016-01-12	public	fastq,run.zq,sra	gs,ncbi,s3	gs.US,ncbi.public,s3.us-east-1	SRX4328279	China	Asia	China	avian	NA	HiSeq X Ten	missing	WYN60	PAIRED	RANDOM	GENOMIC	bird metagenome	ILLUMINA	2019-06-16T00:00:00Z	NA	2018-06-30T10:59:00Z	1	SD-DY19-C	SRP151697	NA	NA	NA	NA	faeces	NA	poultry	gut	faeces	NA	China	NA	NA	NA	NA	NA
SRR7457735	WGS	299	15714034350	PRJNA408020	SAMN07672855	Metagenome or environmental	6535811429	COLLEGE OF VETERINARY MEDICINE YANGZHOU UNIVERSITY	2016-01-12	public	fastq,run.zq,sra	gs,ncbi,s3	gs.US,ncbi.public,s3.us-east-1	SRX4328278	China	Asia	China	avian	NA	HiSeq X Ten	missing	WYN61	PAIRED	RANDOM	GENOMIC	bird metagenome	ILLUMINA	2019-06-16T00:00:00Z	NA	2018-06-30T10:59:00Z	1	SD-DY29-C	SRP151697	NA	NA	NA	NA	faeces	NA	poultry	gut	faeces	NA	China	NA	NA	NA	NA	NA
SRR7457736	WGS	300	14561070600	PRJNA408020	SAMN07672852	Metagenome or environmental	6611989479	COLLEGE OF VETERINARY MEDICINE YANGZHOU UNIVERSITY	23/11/2016	public	fastq,run.zq,sra	gs,ncbi,s3	gs.US,ncbi.public,s3.us-east-1	SRX4328277	China	Asia	China	avian	NA	HiSeq X Ten	missing	WYN58	PAIRED	RANDOM	GENOMIC	bird metagenome	ILLUMINA	2019-06-16T00:00:00Z	NA	2018-06-30T11:30:00Z	1	NX27-C	SRP151697	NA	NA	NA	NA	faeces	NA	poultry	gut	faeces	NA	China	NA	NA	NA	NA	NA
SRR7457737	WGS	300	14479204500	PRJNA408020	SAMN07672853	Metagenome or environmental	6208180289	COLLEGE OF VETERINARY MEDICINE YANGZHOU UNIVERSITY	2016-01-12	public	fastq,run.zq,sra	gs,ncbi,s3	gs.US,ncbi.public,s3.us-east-1	SRX4328276	China	Asia	China	avian	NA	HiSeq X Ten	missing	WYN59	PAIRED	RANDOM	GENOMIC	bird metagenome	ILLUMINA	2019-06-16T00:00:00Z	NA	2018-06-30T11:06:00Z	1	SD-DY9-C	SRP151697	NA	NA	NA	NA	faeces	NA	poultry	gut	faeces	NA	China	NA	NA	NA	NA	NA
SRR7457738	WGS	300	14368396800	PRJNA408020	SAMN07672850	Metagenome or environmental	6594293609	COLLEGE OF VETERINARY MEDICINE YANGZHOU UNIVERSITY	23/11/2016	public	fastq,run.zq,sra	gs,ncbi,s3	gs.US,ncbi.public,s3.us-east-1	SRX4328275	China	Asia	China	avian	NA	HiSeq X Ten	missing	WYN56	PAIRED	RANDOM	GENOMIC	bird metagenome	ILLUMINA	2019-06-16T00:00:00Z	NA	2018-06-30T10:58:00Z	1	NX8-C	SRP151697	NA	NA	NA	NA	faeces	NA	poultry	gut	faeces	NA	China	NA	NA	NA	NA	NA
SRR7457739	WGS	299	13656808650	PRJNA408020	SAMN07672851	Metagenome or environmental	5737236986	COLLEGE OF VETERINARY MEDICINE YANGZHOU UNIVERSITY	23/11/2016	public	fastq,run.zq,sra	gs,ncbi,s3	gs.US,ncbi.public,s3.us-east-1	SRX4328274	China	Asia	China	avian	NA	HiSeq X Ten	missing	WYN57	PAIRED	RANDOM	GENOMIC	bird metagenome	ILLUMINA	2019-06-16T00:00:00Z	NA	2018-06-30T11:00:00Z	1	NX17-P	SRP151697	NA	NA	NA	NA	faeces	NA	poultry	gut	faeces	NA	China	NA	NA	NA	NA	NA
SRR7457740	WGS	299	17281329750	PRJNA408020	SAMN07672848	Metagenome or environmental	6905903798	COLLEGE OF VETERINARY MEDICINE YANGZHOU UNIVERSITY	23/11/2016	public	fastq,run.zq,sra	gs,ncbi,s3	gs.US,ncbi.public,s3.us-east-1	SRX4328273	China	Asia	China	avian	NA	HiSeq X Ten	missing	WYN54	PAIRED	RANDOM	GENOMIC	bird metagenome	ILLUMINA	2019-06-16T00:00:00Z	NA	2018-06-30T11:18:00Z	1	NX21-C	SRP151697	NA	NA	NA	NA	faeces	NA	poultry	gut	faeces	NA	China	NA	NA	NA	NA	NA
SRR7457741	WGS	300	15988838400	PRJNA408020	SAMN07672849	Metagenome or environmental	6580593727	COLLEGE OF VETERINARY MEDICINE YANGZHOU UNIVERSITY	23/11/2016	public	fastq,run.zq,sra	gs,ncbi,s3	gs.US,ncbi.public,s3.us-east-1	SRX4328272	China	Asia	China	avian	NA	HiSeq X Ten	missing	WYN55	PAIRED	RANDOM	GENOMIC	bird metagenome	ILLUMINA	2019-06-16T00:00:00Z	NA	2018-06-30T11:05:00Z	1	NX31-C	SRP151697	NA	NA	NA	NA	faeces	NA	poultry	gut	faeces	NA	China	NA	NA	NA	NA	NA
SRR7457742	WGS	300	11958130800	PRJNA408020	SAMN07672846	Metagenome or environmental	5143589001	COLLEGE OF VETERINARY MEDICINE YANGZHOU UNIVERSITY	23/11/2016	public	fastq,run.zq,sra	gs,ncbi,s3	gs.US,ncbi.public,s3.us-east-1	SRX4328271	China	Asia	China	avian	NA	HiSeq X Ten	missing	WYN52	PAIRED	RANDOM	GENOMIC	bird metagenome	ILLUMINA	2019-06-16T00:00:00Z	NA	2018-06-30T10:57:00Z	1	NX3-C	SRP151697	NA	NA	NA	NA	faeces	NA	poultry	gut	faeces	NA	China	NA	NA	NA	NA	NA
SRR7457743	WGS	299	15050690100	PRJNA408020	SAMN07672847	Metagenome or environmental	6388037006	COLLEGE OF VETERINARY MEDICINE YANGZHOU UNIVERSITY	23/11/2016	public	fastq,run.zq,sra	gs,ncbi,s3	gs.US,ncbi.public,s3.us-east-1	SRX4328270	China	Asia	China	avian	NA	HiSeq X Ten	missing	WYN53	PAIRED	RANDOM	GENOMIC	bird metagenome	ILLUMINA	2019-06-16T00:00:00Z	NA	2018-06-30T11:48:00Z	1	NX9-C	SRP151697	NA	NA	NA	NA	faeces	NA	poultry	gut	faeces	NA	China	NA	NA	NA	NA	NA
SRR7457744	WGS	300	9095234400	PRJNA408020	SAMN07672866	Metagenome or environmental	4001945508	COLLEGE OF VETERINARY MEDICINE YANGZHOU UNIVERSITY	25/12/2016	public	fastq,run.zq,sra	gs,ncbi,s3	gs.US,ncbi.public,s3.us-east-1	SRX4328269	China	Asia	China	avian	NA	HiSeq X Ten	missing	WYN72	PAIRED	RANDOM	GENOMIC	bird metagenome	ILLUMINA	2019-06-16T00:00:00Z	NA	2018-06-30T10:55:00Z	1	JS-YC17-P	SRP151697	NA	NA	NA	NA	faeces	NA	poultry	gut	faeces	NA	China	NA	NA	NA	NA	NA
SRR7457745	WGS	300	13898883600	PRJNA408020	SAMN07672867	Metagenome or environmental	5945917880	COLLEGE OF VETERINARY MEDICINE YANGZHOU UNIVERSITY	27/12/2016	public	fastq,run.zq,sra	gs,ncbi,s3	gs.US,ncbi.public,s3.us-east-1	SRX4328268	China	Asia	China	avian	NA	HiSeq X Ten	missing	WYN76	PAIRED	RANDOM	GENOMIC	bird metagenome	ILLUMINA	2019-06-16T00:00:00Z	NA	2018-06-30T11:07:00Z	1	JS-YZ18-G	SRP151697	NA	NA	NA	NA	faeces	NA	poultry	gut	faeces	NA	China	NA	NA	NA	NA	NA
SRR7457746	WGS	300	11099617200	PRJNA408020	SAMN07672868	Metagenome or environmental	5019940504	COLLEGE OF VETERINARY MEDICINE YANGZHOU UNIVERSITY	27/12/2016	public	fastq,run.zq,sra	gs,ncbi,s3	gs.US,ncbi.public,s3.us-east-1	SRX4328267	China	Asia	China	avian	NA	HiSeq X Ten	missing	WYN77	PAIRED	RANDOM	GENOMIC	bird metagenome	ILLUMINA	2019-06-16T00:00:00Z	NA	2018-06-30T10:57:00Z	1	JS-YZ17-G	SRP151697	NA	NA	NA	NA	faeces	NA	poultry	gut	faeces	NA	China	NA	NA	NA	NA	NA
SRR7457747	WGS	300	12013896600	PRJNA408020	SAMN07672869	Metagenome or environmental	5382040445	COLLEGE OF VETERINARY MEDICINE YANGZHOU UNIVERSITY	27/12/2016	public	fastq,run.zq,sra	gs,ncbi,s3	gs.US,ncbi.public,s3.us-east-1	SRX4328266	China	Asia	China	avian	NA	HiSeq X Ten	missing	WYN78	PAIRED	RANDOM	GENOMIC	bird metagenome	ILLUMINA	2019-06-16T00:00:00Z	NA	2018-06-30T10:53:00Z	1	JS-YZ25-G	SRP151697	NA	NA	NA	NA	faeces	NA	poultry	gut	faeces	NA	China	NA	NA	NA	NA	NA
SRR7457748	WGS	300	14968845600	PRJNA408020	SAMN07672870	Metagenome or environmental	6345844342	COLLEGE OF VETERINARY MEDICINE YANGZHOU UNIVERSITY	27/12/2016	public	fastq,run.zq,sra	gs,ncbi,s3	gs.US,ncbi.public,s3.us-east-1	SRX4328265	China	Asia	China	avian	NA	HiSeq X Ten	missing	WYN79	PAIRED	RANDOM	GENOMIC	bird metagenome	ILLUMINA	2019-06-16T00:00:00Z	NA	2018-06-30T11:14:00Z	1	JS-YZ39-C	SRP151697	NA	NA	NA	NA	faeces	NA	poultry	gut	faeces	NA	China	NA	NA	NA	NA	NA
SRR7457749	WGS	300	13980045300	PRJNA408020	SAMN07672871	Metagenome or environmental	6452254599	COLLEGE OF VETERINARY MEDICINE YANGZHOU UNIVERSITY	27/12/2016	public	fastq,run.zq,sra	gs,ncbi,s3	gs.US,ncbi.public,s3.us-east-1	SRX4328264	China	Asia	China	avian	NA	HiSeq X Ten	missing	WYN80	PAIRED	RANDOM	GENOMIC	bird metagenome	ILLUMINA	2019-06-16T00:00:00Z	NA	2018-06-30T11:09:00Z	1	JS-YZ42-C	SRP151697	NA	NA	NA	NA	faeces	NA	poultry	gut	faeces	NA	China	NA	NA	NA	NA	NA
SRR7457750	WGS	300	11240138400	PRJNA408020	SAMN07672872	Metagenome or environmental	5137137179	COLLEGE OF VETERINARY MEDICINE YANGZHOU UNIVERSITY	23/12/2016	public	fastq,run.zq,sra	gs,ncbi,s3	gs.US,ncbi.public,s3.us-east-1	SRX4328263	China	Asia	China	avian	NA	HiSeq X Ten	missing	WYN81	PAIRED	RANDOM	GENOMIC	bird metagenome	ILLUMINA	2019-06-16T00:00:00Z	NA	2018-06-30T11:02:00Z	1	HeN-LY1-C	SRP151697	NA	NA	NA	NA	faeces	NA	poultry	gut	faeces	NA	China	NA	NA	NA	NA	NA
SRR7457751	WGS	300	16111764900	PRJNA408020	SAMN07672873	Metagenome or environmental	6874039306	COLLEGE OF VETERINARY MEDICINE YANGZHOU UNIVERSITY	23/12/2016	public	fastq,run.zq,sra	gs,ncbi,s3	gs.US,ncbi.public,s3.us-east-1	SRX4328262	China	Asia	China	avian	NA	HiSeq X Ten	missing	WYN82	PAIRED	RANDOM	GENOMIC	bird metagenome	ILLUMINA	2019-06-16T00:00:00Z	NA	2018-06-30T11:22:00Z	1	HeN-LY13-C	SRP151697	NA	NA	NA	NA	faeces	NA	poultry	gut	faeces	NA	China	NA	NA	NA	NA	NA
SRR7457752	WGS	300	12097905000	PRJNA408020	SAMN07672874	Metagenome or environmental	5494271776	COLLEGE OF VETERINARY MEDICINE YANGZHOU UNIVERSITY	23/12/2016	public	fastq,run.zq,sra	gs,ncbi,s3	gs.US,ncbi.public,s3.us-east-1	SRX4328261	China	Asia	China	avian	NA	HiSeq X Ten	missing	WYN83	PAIRED	RANDOM	GENOMIC	bird metagenome	ILLUMINA	2019-06-16T00:00:00Z	NA	2018-06-30T11:08:00Z	1	HeN-LY15-D	SRP151697	NA	NA	NA	NA	faeces	NA	poultry	gut	faeces	NA	China	NA	NA	NA	NA	NA
SRR7457753	WGS	300	13470121800	PRJNA408020	SAMN07672875	Metagenome or environmental	6077825674	COLLEGE OF VETERINARY MEDICINE YANGZHOU UNIVERSITY	23/12/2016	public	fastq,run.zq,sra	gs,ncbi,s3	gs.US,ncbi.public,s3.us-east-1	SRX4328260	China	Asia	China	avian	NA	HiSeq X Ten	missing	WYN84	PAIRED	RANDOM	GENOMIC	bird metagenome	ILLUMINA	2019-06-16T00:00:00Z	NA	2018-06-30T11:18:00Z	1	HeN-LY16-D	SRP151697	NA	NA	NA	NA	faeces	NA	poultry	gut	faeces	NA	China	NA	NA	NA	NA	NA
SRR7457754	WGS	300	16558808700	PRJNA408020	SAMN07672842	Metagenome or environmental	7777801253	COLLEGE OF VETERINARY MEDICINE YANGZHOU UNIVERSITY	26/11/2016	public	fastq,run.zq,sra	gs,ncbi,s3	gs.US,ncbi.public,s3.us-east-1	SRX4328259	China	Asia	China	avian	NA	HiSeq X Ten	missing	WYN48	PAIRED	RANDOM	GENOMIC	bird metagenome	ILLUMINA	2019-06-16T00:00:00Z	NA	2018-06-30T11:07:00Z	1	SX19-C	SRP151697	NA	NA	NA	NA	faeces	NA	poultry	gut	faeces	NA	China	NA	NA	NA	NA	NA
SRR7457755	WGS	300	13548602400	PRJNA408020	SAMN07672843	Metagenome or environmental	6446367263	COLLEGE OF VETERINARY MEDICINE YANGZHOU UNIVERSITY	26/11/2016	public	fastq,run.zq,sra	gs,ncbi,s3	gs.US,ncbi.public,s3.us-east-1	SRX4328258	China	Asia	China	avian	NA	HiSeq X Ten	missing	WYN49	PAIRED	RANDOM	GENOMIC	bird metagenome	ILLUMINA	2019-06-16T00:00:00Z	NA	2018-06-30T11:08:00Z	1	SX26-C	SRP151697	NA	NA	NA	NA	faeces	NA	poultry	gut	faeces	NA	China	NA	NA	NA	NA	NA
SRR7457756	WGS	300	16355263800	PRJNA408020	SAMN07672840	Metagenome or environmental	7679887874	COLLEGE OF VETERINARY MEDICINE YANGZHOU UNIVERSITY	26/11/2016	public	fastq,run.zq,sra	gs,ncbi,s3	gs.US,ncbi.public,s3.us-east-1	SRX4328257	China	Asia	China	avian	NA	HiSeq X Ten	missing	WYN46	PAIRED	RANDOM	GENOMIC	bird metagenome	ILLUMINA	2019-06-16T00:00:00Z	NA	2018-06-30T11:05:00Z	1	SX14-C	SRP151697	NA	NA	NA	NA	faeces	NA	poultry	gut	faeces	NA	China	NA	NA	NA	NA	NA
SRR7457757	WGS	300	17404082100	PRJNA408020	SAMN07672841	Metagenome or environmental	8186836915	COLLEGE OF VETERINARY MEDICINE YANGZHOU UNIVERSITY	26/11/2016	public	fastq,run.zq,sra	gs,ncbi,s3	gs.US,ncbi.public,s3.us-east-1	SRX4328256	China	Asia	China	avian	NA	HiSeq X Ten	missing	WYN47	PAIRED	RANDOM	GENOMIC	bird metagenome	ILLUMINA	2019-06-16T00:00:00Z	NA	2018-06-30T11:15:00Z	1	SX18-C	SRP151697	NA	NA	NA	NA	faeces	NA	poultry	gut	faeces	NA	China	NA	NA	NA	NA	NA
SRR7457758	WGS	300	9998855100	PRJNA408020	SAMN07672838	Metagenome or environmental	4783346299	COLLEGE OF VETERINARY MEDICINE YANGZHOU UNIVERSITY	2016-07-11	public	fastq,run.zq,sra	gs,ncbi,s3	gs.US,ncbi.public,s3.us-east-1	SRX4328255	China	Asia	China	avian	NA	HiSeq X Ten	missing	WYN44	PAIRED	RANDOM	GENOMIC	bird metagenome	ILLUMINA	2019-06-16T00:00:00Z	NA	2018-06-30T10:49:00Z	1	ZJ-LA-J21-C	SRP151697	NA	NA	NA	NA	faeces	NA	poultry	gut	faeces	NA	China	NA	NA	NA	NA	NA
SRR7457759	WGS	300	14947272000	PRJNA408020	SAMN07672839	Metagenome or environmental	7031223614	COLLEGE OF VETERINARY MEDICINE YANGZHOU UNIVERSITY	2016-07-11	public	fastq,run.zq,sra	gs,ncbi,s3	gs.US,ncbi.public,s3.us-east-1	SRX4328254	China	Asia	China	avian	NA	HiSeq X Ten	missing	WYN45	PAIRED	RANDOM	GENOMIC	bird metagenome	ILLUMINA	2019-06-16T00:00:00Z	NA	2018-06-30T11:24:00Z	1	ZJ-LA-J32-C	SRP151697	NA	NA	NA	NA	faeces	NA	poultry	gut	faeces	NA	China	NA	NA	NA	NA	NA
SRR7457760	WGS	300	12631203600	PRJNA408020	SAMN07672836	Metagenome or environmental	5576189131	COLLEGE OF VETERINARY MEDICINE YANGZHOU UNIVERSITY	2016-07-11	public	fastq,run.zq,sra	gs,ncbi,s3	gs.US,ncbi.public,s3.us-east-1	SRX4328253	China	Asia	China	avian	NA	HiSeq X Ten	missing	WYN42	PAIRED	RANDOM	GENOMIC	bird metagenome	ILLUMINA	2019-06-16T00:00:00Z	NA	2018-06-30T11:03:00Z	1	ZJ-LA-Y29-D	SRP151697	NA	NA	NA	NA	faeces	NA	poultry	gut	faeces	NA	China	NA	NA	NA	NA	NA
SRR7457761	WGS	300	16063107300	PRJNA408020	SAMN07672837	Metagenome or environmental	7397252441	COLLEGE OF VETERINARY MEDICINE YANGZHOU UNIVERSITY	2016-07-11	public	fastq,run.zq,sra	gs,ncbi,s3	gs.US,ncbi.public,s3.us-east-1	SRX4328252	China	Asia	China	avian	NA	HiSeq X Ten	missing	WYN43	PAIRED	RANDOM	GENOMIC	bird metagenome	ILLUMINA	2019-06-16T00:00:00Z	NA	2018-06-30T11:15:00Z	1	ZJ-LA-J30-C	SRP151697	NA	NA	NA	NA	faeces	NA	poultry	gut	faeces	NA	China	NA	NA	NA	NA	NA
SRR7457762	WGS	300	8504894700	PRJNA408020	SAMN07672844	Metagenome or environmental	4140956659	COLLEGE OF VETERINARY MEDICINE YANGZHOU UNIVERSITY	26/11/2016	public	fastq,run.zq,sra	gs,ncbi,s3	gs.US,ncbi.public,s3.us-east-1	SRX4328251	China	Asia	China	avian	NA	HiSeq X Ten	missing	WYN50	PAIRED	RANDOM	GENOMIC	bird metagenome	ILLUMINA	2019-06-16T00:00:00Z	NA	2018-06-30T11:17:00Z	1	SX29-C	SRP151697	NA	NA	NA	NA	faeces	NA	poultry	gut	faeces	NA	China	NA	NA	NA	NA	NA
SRR7457763	WGS	300	15654608700	PRJNA408020	SAMN07672845	Metagenome or environmental	7282694765	COLLEGE OF VETERINARY MEDICINE YANGZHOU UNIVERSITY	26/11/2016	public	fastq,run.zq,sra	gs,ncbi,s3	gs.US,ncbi.public,s3.us-east-1	SRX4328250	China	Asia	China	avian	NA	HiSeq X Ten	missing	WYN51	PAIRED	RANDOM	GENOMIC	bird metagenome	ILLUMINA	2019-06-16T00:00:00Z	NA	2018-06-30T11:15:00Z	1	SX38-C	SRP151697	NA	NA	NA	NA	faeces	NA	poultry	gut	faeces	NA	China	NA	NA	NA	NA	NA
SRR7457764	WGS	300	10729486800	PRJNA408020	SAMN07672877	Metagenome or environmental	5018625865	COLLEGE OF VETERINARY MEDICINE YANGZHOU UNIVERSITY	23/12/2016	public	fastq,run.zq,sra	gs,ncbi,s3	gs.US,ncbi.public,s3.us-east-1	SRX4328249	China	Asia	China	avian	NA	HiSeq X Ten	missing	WYN86	PAIRED	RANDOM	GENOMIC	bird metagenome	ILLUMINA	2019-06-16T00:00:00Z	NA	2018-06-30T10:53:00Z	1	HeN-LY20-G	SRP151697	NA	NA	NA	NA	faeces	NA	poultry	gut	faeces	NA	China	NA	NA	NA	NA	NA
SRR7457765	WGS	300	14620538400	PRJNA408020	SAMN07672876	Metagenome or environmental	6706423269	COLLEGE OF VETERINARY MEDICINE YANGZHOU UNIVERSITY	23/12/2016	public	fastq,run.zq,sra	gs,ncbi,s3	gs.US,ncbi.public,s3.us-east-1	SRX4328248	China	Asia	China	avian	NA	HiSeq X Ten	missing	WYN85	PAIRED	RANDOM	GENOMIC	bird metagenome	ILLUMINA	2019-06-16T00:00:00Z	NA	2018-06-30T11:34:00Z	1	HeN-LY18-G	SRP151697	NA	NA	NA	NA	faeces	NA	poultry	gut	faeces	NA	China	NA	NA	NA	NA	NA
SRR7457766	WGS	300	8616661800	PRJNA408020	SAMN07672879	Metagenome or environmental	4137113072	COLLEGE OF VETERINARY MEDICINE YANGZHOU UNIVERSITY	2017-10-01	public	fastq,run.zq,sra	gs,ncbi,s3	gs.US,ncbi.public,s3.us-east-1	SRX4328247	China	Asia	China	avian	NA	HiSeq X Ten	missing	WYN88	PAIRED	RANDOM	GENOMIC	bird metagenome	ILLUMINA	2019-06-16T00:00:00Z	NA	2018-06-30T10:51:00Z	1	XZ2-C	SRP151697	NA	NA	NA	NA	faeces	NA	poultry	gut	faeces	NA	China	NA	NA	NA	NA	NA
SRR7457767	WGS	300	13834788900	PRJNA408020	SAMN07672878	Metagenome or environmental	6448692105	COLLEGE OF VETERINARY MEDICINE YANGZHOU UNIVERSITY	2017-10-01	public	fastq,run.zq,sra	gs,ncbi,s3	gs.US,ncbi.public,s3.us-east-1	SRX4328246	China	Asia	China	avian	NA	HiSeq X Ten	missing	WYN87	PAIRED	RANDOM	GENOMIC	bird metagenome	ILLUMINA	2019-06-16T00:00:00Z	NA	2018-06-30T11:48:00Z	1	XZ1-C	SRP151697	NA	NA	NA	NA	faeces	NA	poultry	gut	faeces	NA	China	NA	NA	NA	NA	NA
SRR7457768	WGS	300	13503422400	PRJNA408020	SAMN07672881	Metagenome or environmental	6141752217	COLLEGE OF VETERINARY MEDICINE YANGZHOU UNIVERSITY	2017-10-01	public	fastq,run.zq,sra	gs,ncbi,s3	gs.US,ncbi.public,s3.us-east-1	SRX4328245	China	Asia	China	avian	NA	HiSeq X Ten	missing	WYN90	PAIRED	RANDOM	GENOMIC	bird metagenome	ILLUMINA	2019-06-16T00:00:00Z	NA	2018-06-30T11:02:00Z	1	XZ7-C	SRP151697	NA	NA	NA	NA	faeces	NA	poultry	gut	faeces	NA	China	NA	NA	NA	NA	NA
SRR7457769	WGS	300	20963994600	PRJNA408020	SAMN07672880	Metagenome or environmental	9525806772	COLLEGE OF VETERINARY MEDICINE YANGZHOU UNIVERSITY	2017-10-01	public	fastq,run.zq,sra	gs,ncbi,s3	gs.US,ncbi.public,s3.us-east-1	SRX4328244	China	Asia	China	avian	NA	HiSeq X Ten	missing	WYN89	PAIRED	RANDOM	GENOMIC	bird metagenome	ILLUMINA	2019-06-16T00:00:00Z	NA	2018-06-30T11:42:00Z	1	XZ3-C	SRP151697	NA	NA	NA	NA	faeces	NA	poultry	gut	faeces	NA	China	NA	NA	NA	NA	NA
SRR7457770	WGS	300	11651767800	PRJNA408020	SAMN07672883	Metagenome or environmental	5570991850	COLLEGE OF VETERINARY MEDICINE YANGZHOU UNIVERSITY	17/02/2017	public	fastq,run.zq,sra	gs,ncbi,s3	gs.US,ncbi.public,s3.us-east-1	SRX4328243	China	Asia	China	avian	NA	HiSeq X Ten	missing	WYN92	PAIRED	RANDOM	GENOMIC	bird metagenome	ILLUMINA	2019-06-16T00:00:00Z	NA	2018-06-30T10:56:00Z	1	SC6-C	SRP151697	NA	NA	NA	NA	faeces	NA	poultry	gut	faeces	NA	China	NA	NA	NA	NA	NA
SRR7457771	WGS	300	12185460900	PRJNA408020	SAMN07672882	Metagenome or environmental	5806312293	COLLEGE OF VETERINARY MEDICINE YANGZHOU UNIVERSITY	17/02/2017	public	fastq,run.zq,sra	gs,ncbi,s3	gs.US,ncbi.public,s3.us-east-1	SRX4328242	China	Asia	China	avian	NA	HiSeq X Ten	missing	WYN91	PAIRED	RANDOM	GENOMIC	bird metagenome	ILLUMINA	2019-06-16T00:00:00Z	NA	2018-06-30T11:03:00Z	1	SC5-C	SRP151697	NA	NA	NA	NA	faeces	NA	poultry	gut	faeces	NA	China	NA	NA	NA	NA	NA
SRR7457772	WGS	300	10196248200	PRJNA408020	SAMN07672885	Metagenome or environmental	4837160806	COLLEGE OF VETERINARY MEDICINE YANGZHOU UNIVERSITY	17/02/2017	public	fastq,run.zq,sra	gs,ncbi,s3	gs.US,ncbi.public,s3.us-east-1	SRX4328241	China	Asia	China	avian	NA	HiSeq X Ten	missing	WYN94	PAIRED	RANDOM	GENOMIC	bird metagenome	ILLUMINA	2019-06-16T00:00:00Z	NA	2018-06-30T10:51:00Z	1	SC28-C	SRP151697	NA	NA	NA	NA	faeces	NA	poultry	gut	faeces	NA	China	NA	NA	NA	NA	NA
SRR7457773	WGS	300	8292654900	PRJNA408020	SAMN07672884	Metagenome or environmental	3976869720	COLLEGE OF VETERINARY MEDICINE YANGZHOU UNIVERSITY	17/02/2017	public	fastq,run.zq,sra	gs,ncbi,s3	gs.US,ncbi.public,s3.us-east-1	SRX4328240	China	Asia	China	avian	NA	HiSeq X Ten	missing	WYN93	PAIRED	RANDOM	GENOMIC	bird metagenome	ILLUMINA	2019-06-16T00:00:00Z	NA	2018-06-30T11:07:00Z	1	SC25-C	SRP151697	NA	NA	NA	NA	faeces	NA	poultry	gut	faeces	NA	China	NA	NA	NA	NA	NA
SRR7457774	WGS	300	14279025900	PRJNA408020	SAMN07672863	Metagenome or environmental	6691098157	COLLEGE OF VETERINARY MEDICINE YANGZHOU UNIVERSITY	25/12/2016	public	fastq,run.zq,sra	gs,ncbi,s3	gs.US,ncbi.public,s3.us-east-1	SRX4328239	China	Asia	China	avian	NA	HiSeq X Ten	missing	WYN69	PAIRED	RANDOM	GENOMIC	bird metagenome	ILLUMINA	2019-06-16T00:00:00Z	NA	2018-06-30T11:04:00Z	1	JS-YC1-C	SRP151697	NA	NA	NA	NA	faeces	NA	poultry	gut	faeces	NA	China	NA	NA	NA	NA	NA
SRR7457775	WGS	300	15165931800	PRJNA408020	SAMN07672862	Metagenome or environmental	6467166882	COLLEGE OF VETERINARY MEDICINE YANGZHOU UNIVERSITY	2016-01-12	public	fastq,run.zq,sra	gs,ncbi,s3	gs.US,ncbi.public,s3.us-east-1	SRX4328238	China	Asia	China	avian	NA	HiSeq X Ten	missing	WYN68	PAIRED	RANDOM	GENOMIC	bird metagenome	ILLUMINA	2019-06-16T00:00:00Z	NA	2018-06-30T11:06:00Z	1	SD-DY75-C	SRP151697	NA	NA	NA	NA	faeces	NA	poultry	gut	faeces	NA	China	NA	NA	NA	NA	NA
SRR7457776	WGS	300	9679902600	PRJNA408020	SAMN07672861	Metagenome or environmental	4250545941	COLLEGE OF VETERINARY MEDICINE YANGZHOU UNIVERSITY	2016-01-12	public	fastq,run.zq,sra	gs,ncbi,s3	gs.US,ncbi.public,s3.us-east-1	SRX4328237	China	Asia	China	avian	NA	HiSeq X Ten	missing	WYN67	PAIRED	RANDOM	GENOMIC	bird metagenome	ILLUMINA	2019-06-16T00:00:00Z	NA	2018-06-30T10:54:00Z	1	SD-DY73-C	SRP151697	NA	NA	NA	NA	faeces	NA	poultry	gut	faeces	NA	China	NA	NA	NA	NA	NA
SRR7457777	WGS	300	15151074000	PRJNA408020	SAMN07672860	Metagenome or environmental	7331406726	COLLEGE OF VETERINARY MEDICINE YANGZHOU UNIVERSITY	2016-01-12	public	fastq,run.zq,sra	gs,ncbi,s3	gs.US,ncbi.public,s3.us-east-1	SRX4328236	China	Asia	China	avian	NA	HiSeq X Ten	missing	WYN66	PAIRED	RANDOM	GENOMIC	bird metagenome	ILLUMINA	2019-06-16T00:00:00Z	NA	2018-06-30T11:07:00Z	1	SD-DY71-C	SRP151697	NA	NA	NA	NA	faeces	NA	poultry	gut	faeces	NA	China	NA	NA	NA	NA	NA
SRR7457778	WGS	300	17725302900	PRJNA408020	SAMN07672859	Metagenome or environmental	7509390966	COLLEGE OF VETERINARY MEDICINE YANGZHOU UNIVERSITY	2016-01-12	public	fastq,run.zq,sra	gs,ncbi,s3	gs.US,ncbi.public,s3.us-east-1	SRX4328235	China	Asia	China	avian	NA	HiSeq X Ten	missing	WYN65	PAIRED	RANDOM	GENOMIC	bird metagenome	ILLUMINA	2019-06-16T00:00:00Z	NA	2018-06-30T11:10:00Z	1	SD-DY57-C	SRP151697	NA	NA	NA	NA	faeces	NA	poultry	gut	faeces	NA	China	NA	NA	NA	NA	NA
SRR7457779	WGS	300	6474447600	PRJNA408020	SAMN07672858	Metagenome or environmental	2918958983	COLLEGE OF VETERINARY MEDICINE YANGZHOU UNIVERSITY	2016-01-12	public	fastq,run.zq,sra	gs,ncbi,s3	gs.US,ncbi.public,s3.us-east-1	SRX4328234	China	Asia	China	avian	NA	HiSeq X Ten	missing	WYN64	PAIRED	RANDOM	GENOMIC	bird metagenome	ILLUMINA	2019-06-16T00:00:00Z	NA	2018-06-30T10:54:00Z	1	SD-DY46-C	SRP151697	NA	NA	NA	NA	faeces	NA	poultry	gut	faeces	NA	China	NA	NA	NA	NA	NA
SRR7457780	WGS	300	15614380200	PRJNA408020	SAMN07672857	Metagenome or environmental	6526020676	COLLEGE OF VETERINARY MEDICINE YANGZHOU UNIVERSITY	2016-01-12	public	fastq,run.zq,sra	gs,ncbi,s3	gs.US,ncbi.public,s3.us-east-1	SRX4328233	China	Asia	China	avian	NA	HiSeq X Ten	missing	WYN63	PAIRED	RANDOM	GENOMIC	bird metagenome	ILLUMINA	2019-06-16T00:00:00Z	NA	2018-06-30T11:12:00Z	1	SD-DY42-C	SRP151697	NA	NA	NA	NA	faeces	NA	poultry	gut	faeces	NA	China	NA	NA	NA	NA	NA
SRR7457781	WGS	300	13150861200	PRJNA408020	SAMN07672856	Metagenome or environmental	5541015868	COLLEGE OF VETERINARY MEDICINE YANGZHOU UNIVERSITY	2016-01-12	public	fastq,run.zq,sra	gs,ncbi,s3	gs.US,ncbi.public,s3.us-east-1	SRX4328232	China	Asia	China	avian	NA	HiSeq X Ten	missing	WYN62	PAIRED	RANDOM	GENOMIC	bird metagenome	ILLUMINA	2019-06-16T00:00:00Z	NA	2018-06-30T10:56:00Z	1	SD-DY36-P	SRP151697	NA	NA	NA	NA	faeces	NA	poultry	gut	faeces	NA	China	NA	NA	NA	NA	NA
SRR7457782	WGS	300	15866253600	PRJNA408020	SAMN07672865	Metagenome or environmental	7325735268	COLLEGE OF VETERINARY MEDICINE YANGZHOU UNIVERSITY	25/12/2016	public	fastq,run.zq,sra	gs,ncbi,s3	gs.US,ncbi.public,s3.us-east-1	SRX4328231	China	Asia	China	avian	NA	HiSeq X Ten	missing	WYN71	PAIRED	RANDOM	GENOMIC	bird metagenome	ILLUMINA	2019-06-16T00:00:00Z	NA	2018-06-30T11:08:00Z	1	JS-YC15-D	SRP151697	NA	NA	NA	NA	faeces	NA	poultry	gut	faeces	NA	China	NA	NA	NA	NA	NA
SRR7457783	WGS	300	13166289600	PRJNA408020	SAMN07672864	Metagenome or environmental	6042823514	COLLEGE OF VETERINARY MEDICINE YANGZHOU UNIVERSITY	25/12/2016	public	fastq,run.zq,sra	gs,ncbi,s3	gs.US,ncbi.public,s3.us-east-1	SRX4328230	China	Asia	China	avian	NA	HiSeq X Ten	missing	WYN70	PAIRED	RANDOM	GENOMIC	bird metagenome	ILLUMINA	2019-06-16T00:00:00Z	NA	2018-06-30T11:16:00Z	1	JS-YC3-C	SRP151697	NA	NA	NA	NA	faeces	NA	poultry	gut	faeces	NA	China	NA	NA	NA	NA	NA
ERR2241628	WGS	302	12594726988	PRJEB22062	SAMEA104467131	NA	5776003257	DTU CGE	2015	public	fastq,run.zq,sra	ena,gs,ncbi,s3	ena,gs.US,ncbi.public,s3.us-east-1	ERX2293786	Netherlands	Europe	NA	NA	NA	Illumina HiSeq 3000	NA	Nextera TX	PAIRED	RANDOM	METAGENOMIC	metagenome	ILLUMINA	2018-07-25T00:00:00Z	NA	2022-07-23T21:13:00Z	2	SAMEA104467131	ERP024389	NA	NA	NA	NA	faeces	NA	poultry	gut	faeces	SAMEA104467131	Netherlands	42.7339 N	25.4858 E	host-associated	DTU CGE	2018-07-24T17:03:10Z
ERR2241631	WGS	302	12861087666	PRJEB22062	SAMEA104467134	NA	5880383501	DTU CGE	2015	public	fastq,run.zq,sra	ena,gs,ncbi,s3	ena,gs.US,ncbi.public,s3.us-east-1	ERX2293789	Netherlands	Europe	NA	NA	NA	Illumina HiSeq 3000	NA	Nextera TX	PAIRED	RANDOM	METAGENOMIC	metagenome	ILLUMINA	2018-07-25T00:00:00Z	NA	2021-10-17T17:33:00Z	2	SAMEA104467134	ERP024389	NA	NA	NA	NA	faeces	NA	poultry	gut	faeces	SAMEA104467134	Netherlands	42.7339 N	25.4858 E	host-associated	DTU CGE	2018-07-24T17:03:10Z
ERR2241632	WGS	302	12558676946	PRJEB22062	SAMEA104467135	NA	5855432284	DTU CGE	2015	public	fastq,run.zq,sra	ena,gs,ncbi,s3	ena,gs.US,ncbi.public,s3.us-east-1	ERX2293790	Netherlands	Europe	NA	NA	NA	Illumina HiSeq 3000	NA	Nextera TX	PAIRED	RANDOM	METAGENOMIC	metagenome	ILLUMINA	2018-07-25T00:00:00Z	NA	2022-07-18T19:03:00Z	2	SAMEA104467135	ERP024389	NA	NA	NA	NA	faeces	NA	poultry	gut	faeces	SAMEA104467135	Netherlands	42.7339 N	25.4858 E	host-associated	DTU CGE	2018-07-24T17:03:10Z
ERR2241634	WGS	302	13332571576	PRJEB22062	SAMEA104467137	NA	6199103167	DTU CGE	2015	public	fastq,run.zq,sra	ena,gs,ncbi,s3	ena,gs.US,ncbi.public,s3.us-east-1	ERX2293792	Netherlands	Europe	NA	NA	NA	Illumina HiSeq 3000	NA	Nextera TX	PAIRED	RANDOM	METAGENOMIC	metagenome	ILLUMINA	2018-07-25T00:00:00Z	NA	2021-10-17T17:28:00Z	2	SAMEA104467137	ERP024389	NA	NA	NA	NA	faeces	NA	poultry	gut	faeces	SAMEA104467137	Netherlands	42.7339 N	25.4858 E	host-associated	DTU CGE	2018-07-24T17:03:10Z
ERR2241635	WGS	302	12292971004	PRJEB22062	SAMEA104467138	NA	5616877045	DTU CGE	2015	public	fastq,run.zq,sra	ena,gs,ncbi,s3	ena,gs.US,ncbi.public,s3.us-east-1	ERX2293793	Netherlands	Europe	NA	NA	NA	Illumina HiSeq 3000	NA	Nextera TX	PAIRED	RANDOM	METAGENOMIC	metagenome	ILLUMINA	2018-07-25T00:00:00Z	NA	2022-07-17T19:50:00Z	2	SAMEA104467138	ERP024389	NA	NA	NA	NA	faeces	NA	poultry	gut	faeces	SAMEA104467138	Netherlands	42.7339 N	25.4858 E	host-associated	DTU CGE	2018-07-24T17:03:10Z
ERR2241637	WGS	302	14539066710	PRJEB22062	SAMEA104467140	NA	6629941322	DTU CGE	2015	public	fastq,run.zq,sra	ena,gs,ncbi,s3	ena,gs.US,ncbi.public,s3.us-east-1	ERX2293795	Netherlands	Europe	NA	NA	NA	Illumina HiSeq 3000	NA	Nextera TX	PAIRED	RANDOM	METAGENOMIC	metagenome	ILLUMINA	2018-07-25T00:00:00Z	NA	2021-10-17T17:42:00Z	2	SAMEA104467140	ERP024389	NA	NA	NA	NA	faeces	NA	poultry	gut	faeces	SAMEA104467140	Netherlands	42.7339 N	25.4858 E	host-associated	DTU CGE	2018-07-24T17:03:10Z
ERR2241639	WGS	302	11789735116	PRJEB22062	SAMEA104467142	NA	5365365144	DTU CGE	2015	public	fastq,run.zq,sra	ena,gs,ncbi,s3	ena,gs.US,ncbi.public,s3.us-east-1	ERX2293797	Netherlands	Europe	NA	NA	NA	Illumina HiSeq 3000	NA	Nextera TX	PAIRED	RANDOM	METAGENOMIC	metagenome	ILLUMINA	2018-07-25T00:00:00Z	NA	2022-07-22T18:18:00Z	2	SAMEA104467142	ERP024389	NA	NA	NA	NA	faeces	NA	poultry	gut	faeces	SAMEA104467142	Netherlands	42.7339 N	25.4858 E	host-associated	DTU CGE	2018-07-24T17:03:10Z
[truncated: 892 more rows]
[truncated: 17 more columns]

## Sheet: ST3
seq_name	n_genes_with_taxonomy	agreement	taxid	lineage
ERR2241628_k141_331075|provirus_147_41078_1	31	1	1246	Viruses;Duplodnaviria;Heunggongvirae;Uroviricota;Caudoviricetes;;;;
ERR2241632_k141_236910|provirus_709_49536_1	33	1	1246	Viruses;Duplodnaviria;Heunggongvirae;Uroviricota;Caudoviricetes;;;;
[truncated: 19,765 more rows]

## Sheet: ST4
vOTU	Virulent	Temperate
[truncated: 19,779 more rows]

## Sheet: ST5
BioProject	Country	Host	Source	Number of samples
[truncated: 14 more rows]

[truncated: 1 more sheets: ST6]
